# Supplementary material for: 2-Vinyl­pyridine–tris­(penta­fluoro­phen­yl)borane hexane monosolvate
Source: Acta Crystallogr Sect E Struct Rep Online. 2012 Mar 31;68(Pt 4):o1261. doi: 10.1107/S1600536812013153 (PMC3344187; doi:10.1107/S1600536812013153)
Supplement: Supplementary file 1 [file e-68-o1261-sup1.cif]

##############################################################################
#                                                                            #
# This CIF contains the data in a paper accepted for publication in          #
# Acta Crystallographica Section E. It conforms to the requirements of       #
# Notes for Authors for Acta Crystallographica Section E, and has been       #
# peer reviewed under the auspices of the IUCr Commission on Journals.       #
#                                                                            #
# Full details of the Crystallographic Information File format               #
# are given in the paper "The Crystallographic Information File (CIF):       #
# a New Standard Archive File for Crystallography" by S. R. Hall, F. H.      #
# Allen and I. D. Brown [Acta Cryst. (1991), A47, 655-685].                  #
#                                                                            #
# The current version of the core CIF dictionary is obtainable from          #
# ftp://ftp.iucr.org/pub/cif_core.dic.                                       #
#                                                                            #
# Software is freely available for graphical display of the structure(s)     #
# in this CIF. For information consult the CIF software page                 #
# http://www.iucr.org/resources/cif/software.                                #
#                                                                            #
# This file may be used for bona fide research purposes within the           #
# scientific community so long as proper attribution is given to the journal # 
# article from which it was obtained.                                        #
#                                                                            #
##############################################################################
data_I
_audit_creation_method     SHELXL-97
_chemical_name_systematic
;
2-Vinylpyridine--tris(pentafluorophenyl)borane hexane monosolvate
;
_chemical_name_common     ?
_chemical_formula_moiety     'C25 H7 B F15 N , C6 H14'
_chemical_formula_sum     'C31 H21 B F15 N'
_chemical_formula_iupac     'C25 H7 B F15 N , C6 H14'
_chemical_formula_weight     703.30
_chemical_melting_point     ?
_symmetry_cell_setting     monoclinic
_symmetry_space_group_name_H-M     'P 21/n'
_space_group_name_Hall     '-P 2yn'
loop_
    _symmetry_equiv_pos_as_xyz
    'x, y, z'
    '-x+1/2, y+1/2, -z+1/2'
    '-x, -y, -z'
    'x-1/2, -y-1/2, z-1/2'
_cell_length_a     12.4173(2)
_cell_length_b     17.1269(3)
_cell_length_c     13.9211(2)
_cell_angle_alpha     90.00
_cell_angle_beta     100.8890(10)
_cell_angle_gamma     90.00
_cell_volume     2907.29(8)
_cell_formula_units_Z     4
_cell_measurement_reflns_used     9876
_cell_measurement_theta_min     2.34
_cell_measurement_theta_max     26.26
_cell_measurement_temperature     150(2)
_exptl_crystal_description     prism
_exptl_crystal_colour     colourless
_exptl_crystal_size_max     0.35
_exptl_crystal_size_mid     0.33
_exptl_crystal_size_min     0.25
_exptl_crystal_density_diffrn     1.607
_exptl_crystal_density_meas     ?
_exptl_crystal_density_method     'not measured'
_exptl_crystal_F_000     1416
_exptl_absorpt_coefficient_mu     0.16
_exptl_absorpt_correction_type     multi-scan
_exptl_absorpt_process_details     '(SADABS; Bruker, 2008)'
_exptl_absorpt_correction_T_min     0.6950
_exptl_absorpt_correction_T_max     0.7457
_exptl_special_details     ?
_diffrn_ambient_temperature     150(2)
_diffrn_radiation_type     MoK\a
_diffrn_radiation_wavelength     0.71073
_diffrn_radiation_source     'fine-focus sealed tube'
_diffrn_radiation_monochromator     'curved graphite'
_diffrn_measurement_device_type     'Bruker Kappa APEXII DUO'
_diffrn_measurement_method     'omega scans'
_diffrn_detector_area_resol_mean     8.3333
_diffrn_reflns_number     55747
_diffrn_reflns_av_R_equivalents     0.0302
_diffrn_reflns_av_sigmaI/netI     0.0167
_diffrn_reflns_theta_min     1.91
_diffrn_reflns_theta_max     27.88
_diffrn_reflns_theta_full     27.88
_diffrn_measured_fraction_theta_max     1.000
_diffrn_measured_fraction_theta_full     1.000
_diffrn_reflns_limit_h_min     -16
_diffrn_reflns_limit_h_max     16
_diffrn_reflns_limit_k_min     0
_diffrn_reflns_limit_k_max     22
_diffrn_reflns_limit_l_min     0
_diffrn_reflns_limit_l_max     18
_diffrn_standards_decay_%     <1
_refine_special_details
;
Refinement of <i>F</i>^2^ against ALL reflections. The weighted <i>R</i>-factor
<i>wR</i> and goodness of fit <i>S</i> are based on <i>F</i>^2^, conventional
<i>R</i>-factors <i>R</i> are based on <i>F</i>, with <i>F</i> set to zero for
negative <i>F</i>^2^. The threshold expression of <i>F</i>^2^ >
\s(<i>F</i>^2^) is used only for calculating <i>R</i>-factors(gt) <i>etc</i>.
and is not relevant to the choice of reflections for refinement.
<i>R</i>-factors based on <i>F</i>^2^ are statistically about twice as large
as those based on <i>F</i>, and <i>R</i>- factors based on ALL data will be
even larger.
;
_reflns_number_total     6929
_reflns_number_gt     5324
_reflns_threshold_expression     I>2sigma(I)
_refine_ls_structure_factor_coef     Fsqd
_refine_ls_matrix_type     full
_refine_ls_R_factor_all     0.0627
_refine_ls_R_factor_gt     0.0474
_refine_ls_wR_factor_gt     0.1079
_refine_ls_wR_factor_ref     0.1126
_refine_ls_goodness_of_fit_ref     1.041
_refine_ls_restrained_S_all     1.041
_refine_ls_number_reflns     6929
_refine_ls_number_parameters     379
_refine_ls_number_restraints     0
_refine_ls_hydrogen_treatment     constr
_refine_ls_weighting_scheme     calc
_refine_ls_weighting_details
         'calc w=1/[\s^2^(Fo^2^)+(0.0312P)^2^+2.2216P] where P=(Fo^2^+2Fc^2^)/3'
_atom_sites_solution_hydrogens     geom
_atom_sites_solution_primary     direct
_atom_sites_solution_secondary     difmap
_refine_ls_shift/su_max     0.000
_refine_ls_shift/su_mean     0.000
_refine_diff_density_max     0.223
_refine_diff_density_min     -0.251
_refine_ls_extinction_method     none
_refine_ls_extinction_coef     ?
loop_
    _atom_type_symbol
    _atom_type_description
    _atom_type_scat_dispersion_real
    _atom_type_scat_dispersion_imag
    _atom_type_scat_source
    'C' 'C' 0.0033 0.0016
                         'International Tables Vol C Tables 4.2.6.8 and 6.1.1.4'
    'H' 'H' 0.0000 0.0000
                         'International Tables Vol C Tables 4.2.6.8 and 6.1.1.4'
    'N' 'N' 0.0061 0.0033
                         'International Tables Vol C Tables 4.2.6.8 and 6.1.1.4'
    'B' 'B' 0.0013 0.0007
                         'International Tables Vol C Tables 4.2.6.8 and 6.1.1.4'
    'F' 'F' 0.0171 0.0103
                         'International Tables Vol C Tables 4.2.6.8 and 6.1.1.4'
_computing_data_collection     'APEX2 (Bruker, 2011)'
_computing_cell_refinement     'SAINT (Bruker, 2009)'
_computing_data_reduction     'SAINT (Bruker, 2009)'
_computing_structure_solution     'SHELXS97 (Sheldrick, 2008)'
_computing_structure_refinement     'SHELXL97 (Sheldrick, 2008)'
_computing_molecular_graphics     'XP in SHELXTL (Sheldrick, 2008)'
_computing_publication_material     'SHELXTL (Sheldrick, 2008)'
loop_
    _atom_site_type_symbol
    _atom_site_label
    _atom_site_fract_x
    _atom_site_fract_y
    _atom_site_fract_z
    _atom_site_U_iso_or_equiv
    _atom_site_adp_type
    _atom_site_calc_flag
    _atom_site_refinement_flags
    _atom_site_occupancy
    _atom_site_symmetry_multiplicity
    _atom_site_disorder_assembly
    _atom_site_disorder_group
    C C1 0.90231(17) 0.13181(12) 0.38660(15) 0.0434(5) Uani d . 1 1 . .
    H H1 0.8263 0.1383 0.3864 0.052 Uiso calc R 1 1 . .
    C C2 0.9757(2) 0.16041(15) 0.46482(18) 0.0578(6) Uani d . 1 1 . .
    H H2 0.9512 0.1865 0.5169 0.069 Uiso calc R 1 1 . .
    C C3 1.0860(2) 0.15025(18) 0.4657(2) 0.0713(8) Uani d . 1 1 . .
    H H3 1.1392 0.1673 0.5200 0.086 Uiso calc R 1 1 . .
    C C4 1.11785(19) 0.11521(16) 0.3873(2) 0.0668(8) Uani d . 1 1 . .
    H H4 1.1938 0.1084 0.3874 0.080 Uiso calc R 1 1 . .
    C C5 1.04135(16) 0.08929(12) 0.30710(19) 0.0493(5) Uani d . 1 1 . .
    C C6 1.07643(17) 0.05611(14) 0.2212(2) 0.0565(6) Uani d . 1 1 . .
    H H6 1.0328 0.0165 0.1853 0.068 Uiso calc R 1 1 . .
    C C7 1.1666(2) 0.07912(17) 0.1916(3) 0.0765(9) Uani d . 1 1 . .
    H H7A 1.2114 0.1187 0.2265 0.092 Uiso calc R 1 1 . .
    H H7B 1.1865 0.0561 0.1353 0.092 Uiso calc R 1 1 . .
    C C8 0.84554(14) -0.02844(11) 0.19742(13) 0.0334(4) Uani d . 1 1 . .
    C C9 0.90655(14) -0.08385(11) 0.25654(13) 0.0343(4) Uani d . 1 1 . .
    C C10 0.90397(16) -0.16275(11) 0.23593(14) 0.0375(4) Uani d . 1 1 . .
    C C11 0.83804(18) -0.18957(11) 0.15249(15) 0.0415(4) Uani d . 1 1 . .
    C C12 0.77312(18) -0.13771(13) 0.09240(15) 0.0449(5) Uani d . 1 1 . .
    C C13 0.77700(16) -0.05962(12) 0.11631(14) 0.0391(4) Uani d . 1 1 . .
    C C14 0.71442(14) 0.07074(10) 0.25130(13) 0.0313(4) Uani d . 1 1 . .
    C C15 0.69487(15) 0.02992(11) 0.33276(13) 0.0346(4) Uani d . 1 1 . .
    C C16 0.59468(16) 0.02570(11) 0.36130(15) 0.0389(4) Uani d . 1 1 . .
    C C17 0.50623(15) 0.06250(11) 0.30572(15) 0.0396(4) Uani d . 1 1 . .
    C C18 0.51920(15) 0.10188(11) 0.22336(15) 0.0385(4) Uani d . 1 1 . .
    C C19 0.62162(15) 0.10543(10) 0.19769(13) 0.0334(4) Uani d . 1 1 . .
    C C20 0.85181(15) 0.12444(12) 0.13074(16) 0.0412(5) Uani d . 1 1 . .
    C C21 0.83817(15) 0.20401(12) 0.14261(17) 0.0454(5) Uani d . 1 1 . .
    C C22 0.85464(18) 0.25980(14) 0.0756(2) 0.0596(7) Uani d . 1 1 . .
    C C23 0.8865(2) 0.23690(17) -0.0090(2) 0.0714(8) Uani d . 1 1 . .
    C C24 0.9022(2) 0.15996(17) -0.0244(2) 0.0709(8) Uani d . 1 1 . .
    C C25 0.88500(18) 0.10540(14) 0.04498(18) 0.0539(6) Uani d . 1 1 . .
    N N1 0.93177(12) 0.09495(9) 0.30993(13) 0.0385(4) Uani d . 1 1 . .
    B B1 0.83605(16) 0.06510(12) 0.22003(16) 0.0332(4) Uani d . 1 1 . .
    F F1 0.97508(9) -0.06271(7) 0.33938(8) 0.0438(3) Uani d . 1 1 . .
    F F2 0.96667(11) -0.21289(7) 0.29565(9) 0.0499(3) Uani d . 1 1 . .
    F F3 0.83723(12) -0.26568(7) 0.12948(9) 0.0543(3) Uani d . 1 1 . .
    F F4 0.70812(13) -0.16365(9) 0.01098(9) 0.0679(4) Uani d . 1 1 . .
    F F5 0.70978(11) -0.01194(7) 0.05566(8) 0.0511(3) Uani d . 1 1 . .
    F F6 0.77858(9) -0.00810(7) 0.38990(8) 0.0424(3) Uani d . 1 1 . .
    F F7 0.58340(11) -0.01383(7) 0.44164(9) 0.0528(3) Uani d . 1 1 . .
    F F8 0.40755(10) 0.05864(7) 0.33126(10) 0.0553(3) Uani d . 1 1 . .
    F F9 0.43240(9) 0.13657(7) 0.16772(10) 0.0515(3) Uani d . 1 1 . .
    F F10 0.62556(9) 0.14561(7) 0.11527(8) 0.0405(3) Uani d . 1 1 . .
    F F11 0.80562(10) 0.23048(7) 0.22390(10) 0.0492(3) Uani d . 1 1 . .
    F F12 0.83828(12) 0.33561(8) 0.09278(14) 0.0760(5) Uani d . 1 1 . .
    F F13 0.90227(15) 0.29033(11) -0.07537(15) 0.1035(7) Uani d . 1 1 . .
    F F14 0.93402(17) 0.13562(12) -0.10669(14) 0.1034(7) Uani d . 1 1 . .
    F F15 0.90590(12) 0.03096(8) 0.02312(10) 0.0670(4) Uani d . 1 1 . .
loop_
    _atom_site_aniso_label
    _atom_site_aniso_U_11
    _atom_site_aniso_U_22
    _atom_site_aniso_U_33
    _atom_site_aniso_U_12
    _atom_site_aniso_U_13
    _atom_site_aniso_U_23
    C1 0.0383(10) 0.0435(11) 0.0467(11) 0.0014(8) 0.0031(9) 0.0103(9)
    C2 0.0560(14) 0.0589(14) 0.0517(13) -0.0058(11) -0.0068(11) 0.0084(11)
    C3 0.0509(14) 0.0776(19) 0.0741(18) -0.0134(13) -0.0170(13) 0.0157(15)
    C4 0.0320(11) 0.0657(16) 0.096(2) -0.0033(11) -0.0044(12) 0.0250(15)
    C5 0.0305(9) 0.0393(11) 0.0777(16) 0.0015(8) 0.0091(10) 0.0185(10)
    C6 0.0337(10) 0.0484(12) 0.0917(18) 0.0077(9) 0.0227(11) 0.0178(12)
    C7 0.0389(12) 0.0733(18) 0.124(3) 0.0028(12) 0.0322(15) 0.0183(17)
    C8 0.0294(8) 0.0379(9) 0.0360(9) 0.0069(7) 0.0145(7) 0.0077(8)
    C9 0.0307(9) 0.0378(9) 0.0365(10) 0.0022(7) 0.0119(7) 0.0071(8)
    C10 0.0409(10) 0.0377(10) 0.0375(10) 0.0086(8) 0.0165(8) 0.0123(8)
    C11 0.0534(12) 0.0357(10) 0.0400(10) 0.0042(9) 0.0207(9) 0.0020(8)
    C12 0.0511(12) 0.0507(12) 0.0336(10) 0.0081(9) 0.0096(9) -0.0024(9)
    C13 0.0413(10) 0.0449(11) 0.0332(9) 0.0138(8) 0.0123(8) 0.0080(8)
    C14 0.0296(8) 0.0315(9) 0.0343(9) 0.0015(7) 0.0101(7) 0.0002(7)
    C15 0.0338(9) 0.0348(9) 0.0368(10) 0.0047(7) 0.0111(7) 0.0005(7)
    C16 0.0441(10) 0.0348(9) 0.0437(11) -0.0004(8) 0.0230(9) -0.0002(8)
    C17 0.0302(9) 0.0402(10) 0.0530(12) -0.0028(8) 0.0194(8) -0.0107(9)
    C18 0.0281(9) 0.0361(10) 0.0503(11) 0.0018(7) 0.0049(8) -0.0075(8)
    C19 0.0331(9) 0.0334(9) 0.0336(9) -0.0001(7) 0.0060(7) -0.0043(7)
    C20 0.0300(9) 0.0426(10) 0.0546(12) 0.0111(8) 0.0174(8) 0.0184(9)
    C21 0.0282(9) 0.0458(11) 0.0643(14) 0.0062(8) 0.0141(9) 0.0174(10)
    C22 0.0381(11) 0.0483(13) 0.0928(19) 0.0064(9) 0.0130(12) 0.0346(13)
    C23 0.0501(14) 0.0793(18) 0.092(2) 0.0110(13) 0.0333(14) 0.0541(16)
    C24 0.0630(15) 0.0844(19) 0.0793(18) 0.0288(14) 0.0497(14) 0.0443(15)
    C25 0.0466(12) 0.0598(14) 0.0642(14) 0.0221(10) 0.0332(11) 0.0265(11)
    N1 0.0287(7) 0.0349(8) 0.0510(10) 0.0023(6) 0.0047(7) 0.0121(7)
    B1 0.0282(9) 0.0343(10) 0.0386(11) 0.0050(8) 0.0101(8) 0.0059(8)
    F1 0.0396(6) 0.0386(6) 0.0494(7) 0.0036(5) -0.0013(5) 0.0087(5)
    F2 0.0609(8) 0.0361(6) 0.0505(7) 0.0103(5) 0.0047(6) 0.0115(5)
    F3 0.0768(9) 0.0390(6) 0.0494(7) 0.0074(6) 0.0176(6) -0.0017(5)
    F4 0.0918(11) 0.0615(9) 0.0424(7) 0.0167(8) -0.0072(7) -0.0129(6)
    F5 0.0592(7) 0.0535(7) 0.0374(6) 0.0205(6) 0.0008(5) 0.0042(5)
    F6 0.0417(6) 0.0454(6) 0.0428(6) 0.0078(5) 0.0148(5) 0.0121(5)
    F7 0.0601(8) 0.0505(7) 0.0585(8) 0.0043(6) 0.0387(6) 0.0083(6)
    F8 0.0366(6) 0.0537(7) 0.0840(9) -0.0013(5) 0.0326(6) -0.0045(7)
    F9 0.0266(5) 0.0561(7) 0.0684(8) 0.0036(5) 0.0001(5) -0.0037(6)
    F10 0.0353(6) 0.0488(6) 0.0367(6) 0.0071(5) 0.0047(4) 0.0059(5)
    F11 0.0452(7) 0.0373(6) 0.0649(8) 0.0040(5) 0.0100(6) 0.0052(6)
    F12 0.0589(9) 0.0427(7) 0.1227(14) 0.0026(6) 0.0078(9) 0.0343(8)
    F13 0.0922(12) 0.1019(13) 0.1287(16) 0.0164(10) 0.0526(12) 0.0824(12)
    F14 0.1180(15) 0.1220(15) 0.0956(13) 0.0472(12) 0.0845(12) 0.0574(11)
    F15 0.0828(10) 0.0677(9) 0.0652(9) 0.0380(8) 0.0518(8) 0.0245(7)
_geom_special_details
;
All e.s.d.'s (except the e.s.d. in the dihedral angle between two l.s. planes)
are estimated using the full covariance matrix. The cell e.s.d.'s are taken
into account individually in the estimation of e.s.d.'s in distances, angles
and torsion angles; correlations between e.s.d.'s in cell parameters are only
used when they are defined by crystal symmetry. An approximate (isotropic)
treatment of cell e.s.d.'s is used for estimating e.s.d.'s involving l.s.
planes.
;
loop_
    _geom_bond_atom_site_label_1
    _geom_bond_atom_site_label_2
    _geom_bond_site_symmetry_2
    _geom_bond_distance
    _geom_bond_publ_flag
    C1 N1 . 1.349(3) ?
    C1 C2 . 1.372(3) ?
    C1 H1 . 0.9500 ?
    C2 C3 . 1.379(4) ?
    C2 H2 . 0.9500 ?
    C3 C4 . 1.368(4) ?
    C3 H3 . 0.9500 ?
    C4 C5 . 1.395(4) ?
    C4 H4 . 0.9500 ?
    C5 N1 . 1.372(2) ?
    C5 C6 . 1.462(4) ?
    C6 C7 . 1.325(3) ?
    C6 H6 . 0.9500 ?
    C7 H7A . 0.9500 ?
    C7 H7B . 0.9500 ?
    C8 C9 . 1.384(2) ?
    C8 C13 . 1.386(3) ?
    C8 B1 . 1.641(3) ?
    C9 F1 . 1.347(2) ?
    C9 C10 . 1.380(3) ?
    C10 F2 . 1.338(2) ?
    C10 C11 . 1.368(3) ?
    C11 F3 . 1.342(2) ?
    C11 C12 . 1.373(3) ?
    C12 F4 . 1.337(2) ?
    C12 C13 . 1.377(3) ?
    C13 F5 . 1.345(2) ?
    C14 C19 . 1.383(2) ?
    C14 C15 . 1.392(2) ?
    C14 B1 . 1.652(3) ?
    C15 F6 . 1.351(2) ?
    C15 C16 . 1.377(2) ?
    C16 F7 . 1.337(2) ?
    C16 C17 . 1.372(3) ?
    C17 F8 . 1.340(2) ?
    C17 C18 . 1.366(3) ?
    C18 F9 . 1.341(2) ?
    C18 C19 . 1.386(3) ?
    C19 F10 . 1.347(2) ?
    C20 C25 . 1.374(3) ?
    C20 C21 . 1.387(3) ?
    C20 B1 . 1.646(3) ?
    C21 F11 . 1.350(3) ?
    C21 C22 . 1.378(3) ?
    C22 F12 . 1.343(3) ?
    C22 C23 . 1.368(4) ?
    C23 F13 . 1.341(3) ?
    C23 C24 . 1.355(4) ?
    C24 F14 . 1.346(3) ?
    C24 C25 . 1.390(3) ?
    C25 F15 . 1.347(3) ?
    N1 B1 . 1.637(3) ?
loop_
    _geom_angle_atom_site_label_1
    _geom_angle_atom_site_label_2
    _geom_angle_atom_site_label_3
    _geom_angle_site_symmetry_1
    _geom_angle_site_symmetry_3
    _geom_angle
    _geom_angle_publ_flag
    N1 C1 C2 . . 123.8(2) ?
    N1 C1 H1 . . 118.1 ?
    C2 C1 H1 . . 118.1 ?
    C1 C2 C3 . . 118.2(3) ?
    C1 C2 H2 . . 120.9 ?
    C3 C2 H2 . . 120.9 ?
    C4 C3 C2 . . 119.0(2) ?
    C4 C3 H3 . . 120.5 ?
    C2 C3 H3 . . 120.5 ?
    C3 C4 C5 . . 121.5(2) ?
    C3 C4 H4 . . 119.2 ?
    C5 C4 H4 . . 119.2 ?
    N1 C5 C4 . . 118.9(2) ?
    N1 C5 C6 . . 120.1(2) ?
    C4 C5 C6 . . 121.0(2) ?
    C7 C6 C5 . . 122.6(3) ?
    C7 C6 H6 . . 118.7 ?
    C5 C6 H6 . . 118.7 ?
    C6 C7 H7A . . 120.0 ?
    C6 C7 H7B . . 120.0 ?
    H7A C7 H7B . . 120.0 ?
    C9 C8 C13 . . 113.76(17) ?
    C9 C8 B1 . . 127.32(17) ?
    C13 C8 B1 . . 118.49(16) ?
    F1 C9 C10 . . 115.29(16) ?
    F1 C9 C8 . . 120.73(17) ?
    C10 C9 C8 . . 123.98(18) ?
    F2 C10 C11 . . 119.78(17) ?
    F2 C10 C9 . . 120.75(18) ?
    C11 C10 C9 . . 119.46(17) ?
    F3 C11 C10 . . 120.35(18) ?
    F3 C11 C12 . . 120.40(19) ?
    C10 C11 C12 . . 119.25(18) ?
    F4 C12 C11 . . 119.51(19) ?
    F4 C12 C13 . . 121.04(19) ?
    C11 C12 C13 . . 119.44(19) ?
    F5 C13 C12 . . 116.65(18) ?
    F5 C13 C8 . . 119.34(17) ?
    C12 C13 C8 . . 124.01(18) ?
    C19 C14 C15 . . 113.56(16) ?
    C19 C14 B1 . . 126.37(16) ?
    C15 C14 B1 . . 119.61(15) ?
    F6 C15 C16 . . 116.19(16) ?
    F6 C15 C14 . . 119.25(15) ?
    C16 C15 C14 . . 124.56(17) ?
    F7 C16 C17 . . 120.35(17) ?
    F7 C16 C15 . . 120.71(18) ?
    C17 C16 C15 . . 118.94(17) ?
    F8 C17 C18 . . 120.38(18) ?
    F8 C17 C16 . . 120.16(18) ?
    C18 C17 C16 . . 119.44(16) ?
    F9 C18 C17 . . 119.61(17) ?
    F9 C18 C19 . . 120.54(18) ?
    C17 C18 C19 . . 119.85(17) ?
    F10 C19 C14 . . 121.24(16) ?
    F10 C19 C18 . . 115.15(16) ?
    C14 C19 C18 . . 123.61(17) ?
    C25 C20 C21 . . 113.59(18) ?
    C25 C20 B1 . . 127.43(18) ?
    C21 C20 B1 . . 118.83(18) ?
    F11 C21 C22 . . 116.2(2) ?
    F11 C21 C20 . . 119.50(17) ?
    C22 C21 C20 . . 124.3(2) ?
    F12 C22 C23 . . 120.6(2) ?
    F12 C22 C21 . . 120.2(3) ?
    C23 C22 C21 . . 119.2(2) ?
    F13 C23 C24 . . 120.7(3) ?
    F13 C23 C22 . . 120.1(3) ?
    C24 C23 C22 . . 119.3(2) ?
    F14 C24 C23 . . 120.7(2) ?
    F14 C24 C25 . . 119.5(3) ?
    C23 C24 C25 . . 119.9(2) ?
    F15 C25 C20 . . 121.54(18) ?
    F15 C25 C24 . . 114.7(2) ?
    C20 C25 C24 . . 123.7(2) ?
    C1 N1 C5 . . 118.33(18) ?
    C1 N1 B1 . . 119.01(15) ?
    C5 N1 B1 . . 122.47(18) ?
    N1 B1 C8 . . 112.56(14) ?
    N1 B1 C20 . . 102.23(15) ?
    C8 B1 C20 . . 115.78(16) ?
    N1 B1 C14 . . 110.38(15) ?
    C8 B1 C14 . . 102.13(14) ?
    C20 B1 C14 . . 114.08(14) ?
loop_
    _platon_squeeze_void_nr
    _platon_squeeze_void_average_x
    _platon_squeeze_void_average_y
    _platon_squeeze_void_average_z
    _platon_squeeze_void_volume
    _platon_squeeze_void_count_electrons
    _platon_squeeze_void_content
    1 0.139 0.356 0.238 196 53 ' '
    2 -0.140 0.644 0.763 196 53 ' '
    3 0.361 0.856 0.262 196 53 ' '
    4 0.639 0.144 0.737 196 53 ' '
_platon_squeeze_details
;
Contributions of disordered solvent molecules were removed from the
diffraction data with PLATON / SQUEEZE (van der Sluis & Spek, 1990;
Spek, 2009).
;
data_global
_journal_date_recd_electronic     2012-03-14
_journal_date_accepted     2012-03-26
_journal_name_full     'Acta Crystallographica, Section E'
_journal_year     2012
_journal_volume     68
_journal_issue      4
_journal_page_first     o1261
_journal_page_last     o1261
_journal_paper_category     QO
_journal_paper_doi     10.1107/S1600536812013153
_journal_coeditor_code     VM2164
_publ_contact_author_name     'Marcus Klahn'
_publ_contact_author_address
;
Leibniz-Institut f\"ur Katalyse e. V. an der Universit\"at Rostock
Albert-Einstein-Strasse 29a
18059 Rostock
Germany
;
_publ_contact_author_email     'marcus.klahn@catalysis.de'
_publ_contact_author_fax     '+49(381)1281-51195'
_publ_contact_author_phone     '+49(381)1281-195'
_publ_section_title
;
2-Vinylpyridine--tris(pentafluorophenyl)borane hexane monosolvate
;
loop_
    _publ_author_name
    _publ_author_address
    'Klahn, Marcus'
;
Leibniz-Institut f\"ur Katalyse e. V. an der Universit\"at Rostock
Albert-Einstein-Strasse 29a
18059 Rostock
Germany
;
    'Spannenberg, Anke'
;
Leibniz-Institut f\"ur Katalyse e. V. an der Universit\"at Rostock
Albert-Einstein-Strasse 29a
18059 Rostock
Germany
;
    'Rosenthal, Uwe'
;
Leibniz-Institut f\"ur Katalyse e. V. an der Universit\"at Rostock
Albert-Einstein-Strasse 29a
18059 Rostock
Germany
;
