# Supplementary material for: 2-Vinyl­pyridine–tris­(penta­fluoro­phen­yl)borane hexane monosolvate
Source: Acta Crystallogr Sect E Struct Rep Online. 2012 Mar 31;68(Pt 4):o1261. doi: 10.1107/S1600536812013153 (PMC3344187; doi:10.1107/S1600536812013153)
Supplement: Supplementary file 2 [file e-68-o1261-Isup2.hkl]

# 
# h,k,l, Fc-squared, Fo-squared, sigma(Fo-squared) and status flag 
# 
data_I
_shelx_title ' AX0041_multiscan_m in P2(1)/n' 
_shelx_refln_list_code          4 
_shelx_F_calc_maximum      362.53 
_exptl_crystal_F_000      1216.00 
_reflns_d_resolution_high  0.7601 
 
loop_ 
 _symmetry_equiv_pos_as_xyz 
 'x, y, z' 
 '-x+1/2, y+1/2, -z+1/2' 
 '-x, -y, -z' 
 'x-1/2, -y-1/2, z-1/2' 
 
_cell_length_a    12.4173 
_cell_length_b    17.1269 
_cell_length_c    13.9211 
_cell_angle_alpha  90.000 
_cell_angle_beta  100.889 
_cell_angle_gamma  90.000 
 
_shelx_F_squared_multiplier     1.000 
 
loop_ 
 _refln_index_h 
 _refln_index_k 
 _refln_index_l 
 _refln_F_squared_calc 
 _refln_F_squared_meas 
 _refln_F_squared_sigma 
 _refln_observed_status 
   2   0   0     1880.95     1719.23      9.67 o 
   4   0   0    24068.70    24031.53    178.89 o 
   6   0   0     2200.57     2072.17     25.14 o 
   8   0   0      518.29      555.99      7.74 o 
  10   0   0     1133.08     1106.19     14.50 o 
  12   0   0      144.32      136.34      7.74 o 
  14   0   0       53.27       64.79      7.74 o 
  16   0   0      309.59      303.62     13.54 o 
   1   1   0    12178.86    12065.56     19.34 o 
   2   1   0     6514.57     6505.62      1.93 o 
   3   1   0       55.95       65.75      0.97 o 
   4   1   0       15.01       63.82      3.87 o 
   5   1   0      149.98      163.41      4.83 o 
   6   1   0        0.40        1.93      1.93 o 
   7   1   0       57.02       64.79      1.93 o 
   8   1   0      627.31      612.08      5.80 o 
   9   1   0      356.43      339.40      4.83 o 
  10   1   0     1240.33     1179.68     10.64 o 
  11   1   0      200.29      170.18      4.83 o 
  12   1   0       55.21       61.88      3.87 o 
  13   1   0       78.33       79.29      4.83 o 
  14   1   0        3.72        4.83      3.87 o 
  15   1   0      355.66      376.14      9.67 o 
  16   1   0        9.14       11.60      5.80 o 
   0   2   0     7907.24     7803.26     15.47 o 
   1   2   0     2666.58     2843.79      8.70 o 
   2   2   0      164.15      175.02      6.77 o 
   3   2   0      635.46      640.12      7.74 o 
   4   2   0     3366.10     3177.39     33.84 o 
   5   2   0     2587.18     2543.07     18.37 o 
   6   2   0     5498.94     5061.97     33.84 o 
   7   2   0      198.39      157.61      3.87 o 
   8   2   0        5.27       14.50      1.93 o 
   9   2   0      416.63      432.23      4.83 o 
  10   2   0      814.45      786.13      7.74 o 
  11   2   0      257.21      235.93      4.83 o 
  12   2   0       22.35       24.17      3.87 o 
  13   2   0       44.23       50.28      4.83 o 
  14   2   0       98.13      101.53      4.83 o 
  15   2   0       11.74       13.54      4.83 o 
   1   3   0     8078.02     7974.41      6.77 o 
   2   3   0     3223.69     3247.97     27.07 o 
   3   3   0      909.84      905.06     15.47 o 
   4   3   0     3690.15     3579.64     26.11 o 
   5   3   0      608.07      611.11      6.77 o 
   6   3   0      359.25      436.09      4.83 o 
   7   3   0      891.03      888.62      7.74 o 
   8   3   0        2.71        0.97      1.93 o 
   9   3   0      116.14      115.07      2.90 o 
  10   3   0     1813.78     1711.50     13.54 o 
  11   3   0      605.91      566.63     10.64 o 
  12   3   0      216.32      192.42      6.77 o 
  13   3   0       42.35       45.45      4.83 o 
  14   3   0        0.59        0.00      3.87 o 
  15   3   0       57.19       69.62      5.80 o 
   0   4   0     2435.34     2515.03     77.36 o 
   1   4   0       77.65       53.18      2.90 o 
   2   4   0    10347.65     9946.01     56.08 o 
   3   4   0      144.05      138.27      3.87 o 
   4   4   0     1261.09     1261.87      7.74 o 
   5   4   0       97.17      144.08      3.87 o 
   6   4   0     1078.72     1219.32     12.57 o 
   7   4   0        5.83       25.14      1.93 o 
   8   4   0      448.89      421.59      6.77 o 
   9   4   0       48.33       56.08      2.90 o 
  10   4   0      146.40      130.54      3.87 o 
  11   4   0        8.46        3.87      2.90 o 
  12   4   0        2.26        1.93      2.90 o 
  13   4   0       33.64       26.11      3.87 o 
  14   4   0        5.15        2.90      3.87 o 
  15   4   0        0.87        0.00      3.87 o 
   1   5   0     2092.58     2107.94      7.74 o 
   2   5   0      568.92      639.15      0.97 o 
   3   5   0     2272.26     2332.28     28.04 o 
   4   5   0       12.16       17.41      2.90 o 
   5   5   0     2203.72     2239.45     19.34 o 
   6   5   0     6852.87     6923.34     51.25 o 
   7   5   0      744.40      794.83      8.70 o 
   8   5   0     1540.12     1544.21     14.50 o 
   9   5   0       70.02       58.02      3.87 o 
  10   5   0        0.66        0.97      2.90 o 
  11   5   0       77.02       88.96      3.87 o 
  12   5   0       66.15       75.42      3.87 o 
  13   5   0        0.31        0.00      2.90 o 
  14   5   0       97.39       93.79      4.83 o 
  15   5   0        2.03        0.00      3.87 o 
   0   6   0      306.79      287.18      6.77 o 
   1   6   0      816.86      907.96      6.77 o 
   2   6   0     2813.11     2774.17     20.31 o 
   3   6   0     7201.18     7135.10     48.35 o 
   4   6   0       14.57       30.94      2.90 o 
   5   6   0      274.49      274.61      6.77 o 
   6   6   0     1393.22     1327.62     14.50 o 
   7   6   0      126.26      127.64      4.83 o 
   8   6   0       52.12       61.88      2.90 o 
   9   6   0      697.44      688.47      7.74 o 
  10   6   0       33.29       33.84      3.87 o 
  11   6   0       85.20       73.49      3.87 o 
  12   6   0        0.49        4.83      2.90 o 
  13   6   0        9.37        6.77      3.87 o 
  14   6   0       18.84       22.24      3.87 o 
  15   6   0       51.57       36.74      4.83 o 
   1   7   0     2064.31     1847.84     11.60 o 
   2   7   0       35.55       31.91      1.93 o 
   3   7   0      100.92      120.87      2.90 o 
   4   7   0        9.08       24.17      1.93 o 
   5   7   0     1260.13     1288.94      7.74 o 
   6   7   0        3.67       14.50      1.93 o 
   7   7   0       31.84       46.41      2.90 o 
   8   7   0       12.81       26.11      2.90 o 
   9   7   0     1435.45     1421.41     12.57 o 
  10   7   0       18.79       22.24      2.90 o 
  11   7   0       31.92       29.01      2.90 o 
  12   7   0      131.13      129.57      4.83 o 
  13   7   0       25.90       23.21      3.87 o 
  14   7   0        2.63        2.90      3.87 o 
  15   7   0        2.29        0.00      3.87 o 
   0   8   0     1463.07     1519.07     18.37 o 
   1   8   0     4841.83     5088.07     29.01 o 
   2   8   0     1595.76     1492.97     10.64 o 
   3   8   0     2540.09     2606.89     20.31 o 
   4   8   0     1803.31     2035.42     14.50 o 
   5   8   0      230.67      268.81      5.80 o 
   6   8   0     1072.59     1069.44     10.64 o 
   7   8   0      217.60      210.79      4.83 o 
   8   8   0       90.01       95.73      3.87 o 
   9   8   0      259.57      255.27      4.83 o 
  10   8   0        0.33        0.00      2.90 o 
  11   8   0      297.01      274.61      6.77 o 
  12   8   0      347.64      367.44      7.74 o 
  13   8   0       46.07       29.01      3.87 o 
  14   8   0       14.36       11.60      3.87 o 
   1   9   0       28.94       39.64      1.93 o 
   2   9   0     1130.37     1212.55      8.70 o 
   3   9   0     1412.46     1359.53     10.64 o 
   4   9   0     1378.31     1418.51      8.70 o 
   5   9   0      406.85      477.67      4.83 o 
   6   9   0      831.09      827.71      9.67 o 
   7   9   0       10.28        9.67      2.90 o 
   8   9   0        3.34        2.90      2.90 o 
   9   9   0       54.95       47.38      2.90 o 
  10   9   0        4.59        0.00      2.90 o 
  11   9   0       46.78       50.28      3.87 o 
  12   9   0       45.92       45.45      3.87 o 
  13   9   0       41.01       46.41      3.87 o 
  14   9   0        5.84        3.87      3.87 o 
   0  10   0     2009.50     2010.28     19.34 o 
   1  10   0     2466.64     2602.05     17.41 o 
   2  10   0        3.59        0.97      1.93 o 
   3  10   0      768.15      825.77      7.74 o 
   4  10   0      285.08      270.75      4.83 o 
   5  10   0     1178.59     1197.08     12.57 o 
   6  10   0        1.51        0.97      2.90 o 
   7  10   0        0.67        4.83      2.90 o 
   8  10   0        8.14       19.34      2.90 o 
   9  10   0      146.57      156.65      4.83 o 
  10  10   0       33.65       30.94      2.90 o 
  11  10   0       54.41       54.15      3.87 o 
  12  10   0       93.15       97.66      4.83 o 
  13  10   0      243.77      249.47      8.70 o 
  14  10   0       27.81       22.24      3.87 o 
   1  11   0        3.36       16.44      1.93 o 
   2  11   0       45.95       64.79      1.93 o 
   3  11   0       27.92       20.31      1.93 o 
   4  11   0      565.88      527.95      7.74 o 
   5  11   0      456.83      395.48      6.77 o 
   6  11   0       14.51       24.17      2.90 o 
   7  11   0       63.74       59.95      2.90 o 
   8  11   0      388.23      377.11      4.83 o 
   9  11   0      110.92      116.03      3.87 o 
  10  11   0       16.66       23.21      3.87 o 
  11  11   0        4.18        3.87      2.90 o 
  12  11   0       15.09        8.70      3.87 o 
  13  11   0        2.36        0.97      3.87 o 
  14  11   0       13.56       15.47      3.87 o 
   0  12   0      373.38      411.92      7.74 o 
   1  12   0      282.54      261.08      4.83 o 
   2  12   0      771.96      736.81      5.80 o 
   3  12   0     1246.48     1314.08      7.74 o 
   4  12   0      124.14      120.87      3.87 o 
   5  12   0     1199.35     1231.89     10.64 o 
   6  12   0       41.68       41.58      2.90 o 
   7  12   0      221.02      199.19      3.87 o 
   8  12   0        0.50        3.87      2.90 o 
   9  12   0        7.23        0.97      2.90 o 
  10  12   0        1.09        4.83      2.90 o 
  11  12   0        0.29        0.00      2.90 o 
  12  12   0        6.99        5.80      3.87 o 
  13  12   0       37.56       36.74      3.87 o 
   1  13   0        3.05        4.83      2.90 o 
   2  13   0       25.98       24.17      1.93 o 
   3  13   0      871.00      799.66      5.80 o 
   4  13   0       22.98       32.88      2.90 o 
   5  13   0       24.39       26.11      2.90 o 
   6  13   0      457.28      450.60      4.83 o 
   7  13   0      305.94      292.02      5.80 o 
   8  13   0        1.11        0.00      2.90 o 
   9  13   0       39.31       38.68      3.87 o 
  10  13   0      164.79      157.61      4.83 o 
  11  13   0       45.65       60.92      3.87 o 
  12  13   0        0.24        6.77      3.87 o 
  13  13   0       87.11      113.13      5.80 o 
   0  14   0     1140.16     1041.40     16.44 o 
   1  14   0       12.26        8.70      2.90 o 
   2  14   0       15.51       21.27      1.93 o 
   3  14   0      114.95      125.70      2.90 o 
   4  14   0      586.91      575.33      5.80 o 
   5  14   0       64.08       64.79      3.87 o 
   6  14   0      139.27      125.70      3.87 o 
   7  14   0        0.04        1.93      2.90 o 
   8  14   0        0.22        2.90      2.90 o 
   9  14   0       12.17       10.64      2.90 o 
  10  14   0        0.13        0.00      2.90 o 
  11  14   0       83.03       73.49      4.83 o 
  12  14   0        0.38        3.87      3.87 o 
   1  15   0        6.50        0.97      2.90 o 
   2  15   0       26.72       29.01      3.87 o 
   3  15   0      407.08      393.55      4.83 o 
   4  15   0       27.11       48.35      3.87 o 
   5  15   0      666.30      645.92     11.60 o 
   6  15   0       16.39       19.34      3.87 o 
   7  15   0      341.46      339.40      6.77 o 
   8  15   0        0.96        0.97      2.90 o 
   9  15   0       44.27       39.64      3.87 o 
  10  15   0        0.10        5.80      3.87 o 
  11  15   0       19.78       21.27      4.83 o 
   0  16   0       59.62       60.92      4.83 o 
   1  16   0      167.66      154.71      4.83 o 
   2  16   0      106.57       66.72      4.83 o 
   3  16   0        6.49       16.44      2.90 o 
   4  16   0       82.66       78.32      3.87 o 
   5  16   0      258.19      270.75      6.77 o 
   6  16   0        5.75        7.74      2.90 o 
   7  16   0       45.19       50.28      4.83 o 
   8  16   0       35.65       41.58      4.83 o 
   9  16   0        4.29       14.50      3.87 o 
  10  16   0        0.22        1.93      3.87 o 
  11  16   0        3.32        2.90      4.83 o 
   1  17   0       51.80       47.38      3.87 o 
   2  17   0        7.69        3.87      2.90 o 
   3  17   0       28.60       29.98      2.90 o 
   4  17   0      274.71      263.01      5.80 o 
   5  17   0       12.70       12.57      3.87 o 
   6  17   0       46.96       67.69      4.83 o 
   7  17   0       37.28       51.25      4.83 o 
   8  17   0        7.89       11.60      3.87 o 
   9  17   0       44.62       58.02      4.83 o 
  10  17   0        7.29        4.83      4.83 o 
   0  18   0       64.47       73.49      5.80 o 
   1  18   0        2.31        0.00      2.90 o 
   2  18   0        0.53        1.93      3.87 o 
   3  18   0       22.85       29.01      3.87 o 
   4  18   0      131.29      134.41      4.83 o 
   5  18   0       32.17       34.81      4.83 o 
   6  18   0       18.94       26.11      4.83 o 
   7  18   0       30.90       36.74      4.83 o 
   8  18   0       20.25       24.17      4.83 o 
   9  18   0        8.48       10.64      4.83 o 
   1  19   0        5.52        0.00      3.87 o 
   2  19   0       72.02       86.06      4.83 o 
   3  19   0       47.84       43.51      4.83 o 
   4  19   0       95.82      108.30      4.83 o 
   5  19   0       10.71       11.60      3.87 o 
   6  19   0       21.22       29.98      4.83 o 
   7  19   0       68.61       74.45      5.80 o 
   8  19   0        4.99       11.60      4.83 o 
   0  20   0        9.79       15.47      4.83 o 
   1  20   0      140.60      132.47      4.83 o 
   2  20   0       77.05       60.92      4.83 o 
   3  20   0       11.06        9.67      3.87 o 
   4  20   0       18.49       19.34      5.80 o 
   5  20   0       54.47       68.65      5.80 o 
   6  20   0        8.71       13.54      4.83 o 
   7  20   0        9.11       11.60      5.80 o 
   1  21   0       11.79       13.54      3.87 o 
   2  21   0        4.17        5.80      3.87 o 
   3  21   0       12.95        6.77      4.83 o 
   4  21   0       34.87       32.88      7.74 o 
   5  21   0       35.68       41.58      6.77 o 
   0  22   0       71.94       95.73      6.77 o 
   1  22   0        2.22        0.00      3.87 o 
   2  22   0        0.10        0.00      4.83 o 
   3  22   0       27.65       28.04      5.80 o 
 -15   0   1      706.90      701.04     23.21 o 
 -13   0   1       86.52       80.26      5.80 o 
 -11   0   1        4.57        9.67      2.90 o 
  -9   0   1     2348.52     2379.66     28.04 o 
  -7   0   1      537.33      473.80     13.54 o 
  -5   0   1     1769.61     1618.67     16.44 o 
  -3   0   1     9965.27     9357.14    105.40 o 
  -1   0   1    29539.91    29752.95    119.90 o 
   1   0   1   131426.08   127923.18    522.15 o 
   3   0   1    19245.93    19573.90    263.01 o 
   5   0   1    17253.48    17137.20    198.22 o 
   7   0   1     4449.52     4512.74     56.08 o 
   9   0   1       15.55       18.37      2.90 o 
  11   0   1     2019.53     2025.75     27.07 o 
  13   0   1      556.95      474.77     17.41 o 
  15   0   1       47.05       55.12      9.67 o 
 -16   1   1       23.02       23.21      5.80 o 
 -15   1   1        0.77        9.67      4.83 o 
 -14   1   1      130.93      118.93      4.83 o 
 -13   1   1        6.00        8.70      4.83 o 
 -12   1   1        2.48        0.97      2.90 o 
 -11   1   1      106.32      105.40      4.83 o 
 -10   1   1        3.65        1.93      1.93 o 
  -9   1   1      115.62      133.44      2.90 o 
  -8   1   1      111.65      120.87      3.87 o 
  -7   1   1      911.82      947.61     10.64 o 
  -6   1   1       27.35       89.93      3.87 o 
  -5   1   1      117.88      215.63      2.90 o 
  -4   1   1     1827.49     1822.69     13.54 o 
  -3   1   1     6541.07     6323.83     44.48 o 
  -2   1   1     9885.92     9709.11     55.12 o 
  -1   1   1      858.45      869.29      0.97 o 
   0   1   1      352.35      345.20      5.80 o 
   1   1   1    22562.87    22707.78     29.98 o 
   2   1   1     3905.46     3771.09      1.93 o 
   3   1   1    36109.20    34760.77    339.40 o 
   4   1   1      108.34      101.53      2.90 o 
   5   1   1     4870.24     4919.82     40.61 o 
   6   1   1       74.61       54.15      2.90 o 
   7   1   1     1236.71     1285.07     10.64 o 
   8   1   1        1.87       25.14      1.93 o 
   9   1   1     1086.35      992.09      7.74 o 
  10   1   1      370.74      356.80      4.83 o 
  11   1   1        8.13       27.07      2.90 o 
  12   1   1      358.00      321.03      6.77 o 
  13   1   1        3.12        5.80      3.87 o 
  14   1   1      399.77      383.88      9.67 o 
  15   1   1        8.65        8.70      5.80 o 
 -16   2   1       84.82       79.29      5.80 o 
 -15   2   1       30.61       31.91      4.83 o 
 -14   2   1       10.07        8.70      4.83 o 
 -13   2   1       22.42       24.17      3.87 o 
 -12   2   1        5.84        0.97      2.90 o 
 -11   2   1       32.29       31.91      2.90 o 
 -10   2   1        0.18        0.00      1.93 o 
  -9   2   1       34.67       38.68      1.93 o 
  -8   2   1      203.84      215.63      3.87 o 
  -7   2   1       82.33       78.32      2.90 o 
  -6   2   1      195.24      144.08      4.83 o 
  -5   2   1     9426.52     9012.91     92.83 o 
  -4   2   1      645.09      768.72     14.50 o 
  -3   2   1     8249.90     8097.21     51.25 o 
  -2   2   1     4923.74     4885.01     29.98 o 
  -1   2   1       92.80      101.53      4.83 o 
   0   2   1    30281.85    30684.12     20.31 o 
   1   2   1      144.25      175.02      7.74 o 
   2   2   1        1.82        1.93      1.93 o 
   3   2   1     1633.62     1789.82     16.44 o 
   4   2   1     6690.29     6257.11     35.78 o 
   5   2   1       59.48       85.09      5.80 o 
   6   2   1     1021.22      878.95      7.74 o 
   7   2   1     2134.07     2118.58     16.44 o 
   8   2   1       12.88        8.70      1.93 o 
   9   2   1        1.30       12.57      2.90 o 
  10   2   1       56.24       81.22      2.90 o 
  11   2   1      595.52      571.47      6.77 o 
  12   2   1       12.53       10.64      3.87 o 
  13   2   1       17.84       18.37      4.83 o 
  14   2   1      129.37      121.84      5.80 o 
  15   2   1       72.81       84.12      7.74 o 
 -16   3   1        1.92        0.97      3.87 o 
 -15   3   1       54.72       61.88      4.83 o 
 -14   3   1       12.95       16.44      3.87 o 
 -13   3   1       25.31       27.07      3.87 o 
 -12   3   1       38.39       55.12      3.87 o 
 -11   3   1       10.39       12.57      2.90 o 
 -10   3   1      559.09      491.21      6.77 o 
  -9   3   1     1398.50     1345.02      9.67 o 
  -8   3   1      264.16      238.84      4.83 o 
  -7   3   1      118.13       93.79      2.90 o 
  -6   3   1     3807.67     3757.55     28.04 o 
  -5   3   1     1492.69     1516.17     17.41 o 
  -4   3   1      757.19      769.69     11.60 o 
  -3   3   1     1967.60     1855.57     27.07 o 
  -2   3   1     3199.36     3148.38     27.07 o 
  -1   3   1     1651.65     1648.64      2.90 o 
   0   3   1     3058.97     2986.90      8.70 o 
   1   3   1      481.06      484.44      0.97 o 
   2   3   1       68.51       76.39     34.81 o 
   3   3   1     2610.34     2707.45     29.01 o 
   4   3   1     1263.08     1160.34      8.70 o 
   5   3   1      335.79      321.03      3.87 o 
   6   3   1       12.91       10.64      1.93 o 
   7   3   1      337.74      335.53      4.83 o 
   8   3   1      210.20      193.39      4.83 o 
   9   3   1     2675.26     2583.68     17.41 o 
  10   3   1      360.04      337.46      5.80 o 
  11   3   1      185.81      181.79      4.83 o 
  12   3   1        0.32        0.00      2.90 o 
  13   3   1       16.88       12.57      3.87 o 
  14   3   1       21.83       34.81      3.87 o 
  15   3   1        0.21        0.00      4.83 o 
 -15   4   1       16.45       19.34      3.87 o 
 -14   4   1        1.11        0.00      3.87 o 
 -13   4   1        1.01        0.00      3.87 o 
 -12   4   1      276.40      269.78      6.77 o 
 -11   4   1      610.77      561.80      7.74 o 
 -10   4   1      386.50      378.08      5.80 o 
  -9   4   1      343.99      334.56      5.80 o 
  -8   4   1       42.36       52.22      2.90 o 
  -7   4   1     1284.24     1288.94      7.74 o 
  -6   4   1      397.19      414.82      6.77 o 
  -5   4   1    10471.82     9923.77     82.19 o 
  -4   4   1       36.28       38.68      1.93 o 
  -3   4   1        5.35        1.93      0.97 o 
  -2   4   1     3306.26     3121.30      8.70 o 
  -1   4   1     2956.02     2798.34      9.67 o 
   0   4   1    14290.54    13967.55    102.50 o 
   1   4   1    33213.30    31966.29    299.75 o 
   2   4   1      531.71      687.50      6.77 o 
   3   4   1     2393.69     2250.08      9.67 o 
   4   4   1      172.85      163.41      5.80 o 
   5   4   1     3142.34     3188.02     22.24 o 
   6   4   1      100.65      117.97      1.93 o 
   7   4   1     2534.46     2504.39     17.41 o 
   8   4   1      684.31      690.40      7.74 o 
   9   4   1      309.93      285.25      4.83 o 
  10   4   1       71.34       76.39      3.87 o 
  11   4   1       46.14       47.38      3.87 o 
  12   4   1        0.10        0.00      2.90 o 
  13   4   1       90.59       74.45      3.87 o 
  14   4   1        5.65        3.87      3.87 o 
  15   4   1        1.50        0.00      4.83 o 
 -15   5   1      110.45      137.31      5.80 o 
 -14   5   1        6.06        0.97      3.87 o 
 -13   5   1       10.61        8.70      3.87 o 
 -12   5   1       83.54       83.16      3.87 o 
 -11   5   1        1.09       20.31      2.90 o 
 -10   5   1      455.31      477.67      8.70 o 
  -9   5   1      818.21      789.03      8.70 o 
  -8   5   1      698.16      770.66      8.70 o 
  -7   5   1     1007.08      951.48      7.74 o 
  -6   5   1        0.38        0.00      2.90 o 
  -5   5   1      485.44      414.82      6.77 o 
  -4   5   1     2032.49     2024.79     18.37 o 
  -3   5   1        0.99        2.90      1.93 o 
  -2   5   1     1423.71     1401.11     15.47 o 
  -1   5   1      755.54      804.50      6.77 o 
   0   5   1     2315.86     2331.31     17.41 o 
   1   5   1      200.76      253.34      8.70 o 
   2   5   1       69.71       78.32      1.93 o 
   3   5   1      212.85      222.40      1.93 o 
   4   5   1      114.75      109.26      3.87 o 
   5   5   1     6579.27     6642.92     48.35 o 
   6   5   1      896.75      912.80      7.74 o 
   7   5   1      248.87      249.47      4.83 o 
   8   5   1      304.40      256.24      4.83 o 
   9   5   1      354.24      347.13      6.77 o 
  10   5   1      833.58      781.29      7.74 o 
  11   5   1       73.63       71.55      3.87 o 
  12   5   1       12.13        6.77      2.90 o 
  13   5   1       21.10       21.27      3.87 o 
  14   5   1       10.99       10.64      3.87 o 
  15   5   1       25.53       27.07      4.83 o 
 -15   6   1        0.35        0.00      3.87 o 
 -14   6   1        0.05        0.97      3.87 o 
 -13   6   1       21.71       24.17      3.87 o 
 -12   6   1      631.76      613.04      8.70 o 
 -11   6   1      255.21      272.68      5.80 o 
 -10   6   1     1206.35     1192.25     13.54 o 
  -9   6   1      329.40      340.37      5.80 o 
  -8   6   1      228.06      226.27      3.87 o 
  -7   6   1     1178.58     1182.58      9.67 o 
  -6   6   1       61.24       86.06      1.93 o 
  -5   6   1      284.88      269.78      1.93 o 
  -4   6   1     1858.84     1704.73     10.64 o 
  -3   6   1     2519.73     2401.90     20.31 o 
  -2   6   1     3642.06     3567.07     13.54 o 
  -1   6   1      675.51      606.28      1.93 o 
   0   6   1      889.48      882.82      3.87 o 
   1   6   1      104.85       88.96      1.93 o 
   2   6   1     1592.56     1556.78     10.64 o 
   3   6   1     2507.24     2468.61     20.31 o 
   4   6   1      701.26      753.25      6.77 o 
   5   6   1     3521.63     3609.61     24.17 o 
   6   6   1      489.29      497.98      6.77 o 
   7   6   1      169.31      187.59      2.90 o 
   8   6   1      865.78      799.66      6.77 o 
   9   6   1      636.64      697.17      7.74 o 
  10   6   1       91.28      126.67      4.83 o 
  11   6   1       44.45       30.94      3.87 o 
  12   6   1       20.88       39.64      3.87 o 
  13   6   1        0.23        0.00      2.90 o 
  14   6   1        0.61        0.00      3.87 o 
  15   6   1       41.26       26.11      4.83 o 
 -15   7   1       21.56       24.17      4.83 o 
 -14   7   1       15.98       18.37      3.87 o 
 -13   7   1       81.98       86.06      3.87 o 
 -12   7   1       36.59       26.11      2.90 o 
 -11   7   1      357.31      357.77      7.74 o 
 -10   7   1        2.18        5.80      2.90 o 
  -9   7   1      278.65      304.59      8.70 o 
  -8   7   1      143.76      138.27      4.83 o 
  -7   7   1        3.58       52.22      1.93 o 
  -6   7   1       77.49       97.66      2.90 o 
  -5   7   1       49.39       71.55      2.90 o 
  -4   7   1      504.60      466.07      1.93 o 
  -3   7   1     2827.18     2798.34     11.60 o 
  -2   7   1     4687.19     4672.29     25.14 o 
  -1   7   1     2415.57     2647.50     14.50 o 
   0   7   1     2768.46     2780.94     15.47 o 
   1   7   1      130.28      142.14      2.90 o 
   2   7   1      655.80      614.01      4.83 o 
   3   7   1       49.55       29.01      1.93 o 
   4   7   1      211.73      206.93      3.87 o 
   5   7   1      476.07      540.52      7.74 o 
   6   7   1       26.51       23.21      2.90 o 
   7   7   1      156.27      158.58      3.87 o 
   8   7   1        0.83        2.90      2.90 o 
   9   7   1       52.48       76.39      3.87 o 
  10   7   1        4.62        9.67      2.90 o 
  11   7   1      299.52      276.55      5.80 o 
  12   7   1      609.18      640.12      8.70 o 
  13   7   1       29.21       25.14      3.87 o 
  14   7   1        2.94        1.93      3.87 o 
  15   7   1        7.55        8.70      4.83 o 
 -15   8   1        2.75        3.87      4.83 o 
 -14   8   1        3.29        0.00      3.87 o 
 -13   8   1        8.08       14.50      2.90 o 
 -12   8   1        1.31        1.93      2.90 o 
 -11   8   1       18.45       20.31      2.90 o 
 -10   8   1        1.81        3.87      2.90 o 
  -9   8   1        0.59        8.70      2.90 o 
  -8   8   1      842.73      865.42      8.70 o 
  -7   8   1     1973.43     2000.61     12.57 o 
  -6   8   1       24.29       34.81      1.93 o 
  -5   8   1      235.95      211.76      3.87 o 
  -4   8   1      514.24      582.10      6.77 o 
  -3   8   1      320.55      243.67      3.87 o 
  -2   8   1     1839.61     1783.05      9.67 o 
  -1   8   1      760.64      660.42      5.80 o 
   0   8   1     4377.27     4599.77     27.07 o 
   1   8   1      668.64      705.87      5.80 o 
   2   8   1     1289.30     1241.56      9.67 o 
   3   8   1      542.55      621.75      5.80 o 
   4   8   1       84.91       93.79      1.93 o 
   5   8   1      492.79      476.70      5.80 o 
   6   8   1     1815.05     1741.47     11.60 o 
   7   8   1        6.39        0.97      1.93 o 
   8   8   1     1574.62     1518.11     12.57 o 
   9   8   1      373.96      387.75      5.80 o 
  10   8   1      196.97      187.59      5.80 o 
  11   8   1        0.96        3.87      2.90 o 
  12   8   1        8.90       12.57      3.87 o 
  13   8   1       52.31       53.18      3.87 o 
  14   8   1        0.91        0.00      2.90 o 
 -14   9   1        9.89        8.70      3.87 o 
 -13   9   1       43.03       34.81      3.87 o 
 -12   9   1      145.55      133.44      4.83 o 
 -11   9   1       10.80       18.37      2.90 o 
 -10   9   1       51.19       71.55      3.87 o 
  -9   9   1      717.91      673.96      6.77 o 
  -8   9   1      109.36      102.50      3.87 o 
  -7   9   1      156.64      143.11      3.87 o 
  -6   9   1        4.54       14.50      1.93 o 
  -5   9   1        0.20        3.87      2.90 o 
  -4   9   1      532.67      538.59      5.80 o 
  -3   9   1     2605.83     2667.81     18.37 o 
  -2   9   1      489.52      505.71      4.83 o 
  -1   9   1       20.52       23.21      1.93 o 
   0   9   1      253.50      250.44      3.87 o 
   1   9   1       98.07      113.13      2.90 o 
   2   9   1      299.06      277.51      3.87 o 
   3   9   1       99.41      120.87      2.90 o 
   4   9   1      281.29      248.51      4.83 o 
   5   9   1      473.86      437.06      3.87 o 
   6   9   1     1833.50     1839.13     15.47 o 
   7   9   1      755.80      764.85      9.67 o 
   8   9   1       21.41       31.91      2.90 o 
   9   9   1      363.53      340.37      6.77 o 
  10   9   1       60.41       66.72      3.87 o 
  11   9   1       91.26      100.56      4.83 o 
  12   9   1       76.67       81.22      3.87 o 
  13   9   1        7.42        8.70      3.87 o 
  14   9   1       56.18       65.75      4.83 o 
 -14  10   1       36.96       23.21      4.83 o 
 -13  10   1       17.43        8.70      3.87 o 
 -12  10   1        0.11        0.00      2.90 o 
 -11  10   1      213.37      220.46      4.83 o 
 -10  10   1       84.83       82.19      3.87 o 
  -9  10   1       64.54       63.82      2.90 o 
  -8  10   1        3.38        3.87      2.90 o 
  -7  10   1      413.55      389.68      5.80 o 
  -6  10   1        0.34        0.00      1.93 o 
  -5  10   1     2366.02     2287.80     22.24 o 
  -4  10   1     1977.70     2070.23     12.57 o 
  -3  10   1      224.41      223.36      3.87 o 
  -2  10   1      768.57      840.28      5.80 o 
  -1  10   1        0.91        0.00      1.93 o 
   0  10   1      841.31      879.92      7.74 o 
   1  10   1        4.23        7.74      1.93 o 
   2  10   1     2025.33     2134.05     14.50 o 
   3  10   1     1568.90     1552.92     11.60 o 
   4  10   1      248.65      261.08      3.87 o 
   5  10   1       71.50       63.82      2.90 o 
   6  10   1        1.45        2.90      2.90 o 
   7  10   1       23.62       11.60      2.90 o 
   8  10   1        0.89        1.93      2.90 o 
   9  10   1      214.20      184.69      4.83 o 
  10  10   1      268.64      226.27      4.83 o 
  11  10   1        0.69        1.93      2.90 o 
  12  10   1        0.00        0.00      2.90 o 
  13  10   1       14.23        9.67      3.87 o 
  14  10   1       40.79       41.58      3.87 o 
 -14  11   1       16.08       20.31      5.80 o 
 -13  11   1        3.90        5.80      3.87 o 
 -12  11   1       42.82       44.48      3.87 o 
 -11  11   1        7.10        3.87      2.90 o 
 -10  11   1      137.03      144.08      4.83 o 
  -9  11   1      427.86      416.75      5.80 o 
  -8  11   1      149.08      146.01      3.87 o 
  -7  11   1      362.96      366.47      6.77 o 
  -6  11   1     1736.57     1769.51     13.54 o 
  -5  11   1        1.00        8.70      1.93 o 
  -4  11   1        0.15        2.90      1.93 o 
  -3  11   1       98.85       86.06      1.93 o 
  -2  11   1       16.70        8.70      1.93 o 
  -1  11   1      228.81      234.00      3.87 o 
   0  11   1      219.84      248.51      3.87 o 
   1  11   1       11.61       36.74      1.93 o 
   2  11   1      239.17      203.06      3.87 o 
   3  11   1      133.39      130.54      2.90 o 
   4  11   1       38.74       48.35      2.90 o 
   5  11   1      606.72      550.19      5.80 o 
   6  11   1        5.89        7.74      2.90 o 
   7  11   1        3.38        3.87      2.90 o 
   8  11   1        1.98       12.57      2.90 o 
   9  11   1      188.67      194.36      5.80 o 
  10  11   1        0.50        3.87      2.90 o 
  11  11   1        2.65        0.00      2.90 o 
  12  11   1        0.97        0.97      3.87 o 
  13  11   1        1.31        0.00      3.87 o 
 -13  12   1        1.22        4.83      3.87 o 
 -12  12   1       81.28      100.56      4.83 o 
 -11  12   1       41.84       32.88      3.87 o 
 -10  12   1       71.42       63.82      3.87 o 
  -9  12   1       78.01       84.12      3.87 o 
  -8  12   1       42.95       39.64      2.90 o 
  -7  12   1     1611.30     1585.79     15.47 o 
  -6  12   1      209.99      217.56      4.83 o 
  -5  12   1      648.54      673.96      6.77 o 
  -4  12   1        3.85        6.77      1.93 o 
  -3  12   1       63.48       90.89      3.87 o 
  -2  12   1     1317.68     1287.97      9.67 o 
  -1  12   1      454.90      452.53      6.77 o 
   0  12   1      680.53      677.83      7.74 o 
   1  12   1      101.59      117.00      2.90 o 
   2  12   1      435.62      366.47      4.83 o 
   3  12   1      172.53      157.61      4.83 o 
   4  12   1     1272.21     1208.68      9.67 o 
   5  12   1       91.50       95.73      4.83 o 
   6  12   1        9.97       15.47      2.90 o 
   7  12   1        4.30        7.74      2.90 o 
   8  12   1      668.57      657.52      7.74 o 
   9  12   1      439.91      470.90      6.77 o 
  10  12   1      231.01      212.73      5.80 o 
  11  12   1        3.21        1.93      2.90 o 
  12  12   1      116.32      142.14      4.83 o 
  13  12   1       28.62       29.98      3.87 o 
 -13  13   1        7.50       11.60      5.80 o 
 -12  13   1      353.85      419.65      7.74 o 
 -11  13   1       95.38      111.20      3.87 o 
 -10  13   1       10.68       10.64      2.90 o 
  -9  13   1        0.00        2.90      2.90 o 
  -8  13   1      549.61      549.23      6.77 o 
  -7  13   1      737.71      667.19     11.60 o 
  -6  13   1      482.56      477.67      5.80 o 
  -5  13   1      111.81      107.33      3.87 o 
  -4  13   1       50.69       39.64      2.90 o 
  -3  13   1      782.46      803.53      7.74 o 
  -2  13   1       21.96       30.94      2.90 o 
  -1  13   1      770.58      798.70      7.74 o 
   0  13   1      312.79      309.42      5.80 o 
   1  13   1      721.42      745.52      6.77 o 
   2  13   1      163.24      151.81      4.83 o 
   3  13   1      880.43      856.71     10.64 o 
   4  13   1      534.72      527.95      7.74 o 
   5  13   1       32.87       45.45      2.90 o 
   6  13   1        0.05        1.93      2.90 o 
   7  13   1        0.60        0.00      2.90 o 
   8  13   1      147.43      173.08      3.87 o 
   9  13   1        0.23        1.93      2.90 o 
  10  13   1       72.80       79.29      3.87 o 
  11  13   1       11.09       19.34      3.87 o 
  12  13   1        2.38       10.64      3.87 o 
 -12  14   1       38.24       49.31      5.80 o 
 -11  14   1       61.14       68.65      3.87 o 
 -10  14   1        3.62        6.77      3.87 o 
  -9  14   1      108.10      154.71      4.83 o 
  -8  14   1      839.18      885.72      9.67 o 
  -7  14   1        0.10        0.00      2.90 o 
  -6  14   1      590.39      645.92      6.77 o 
  -5  14   1       48.60       48.35      2.90 o 
  -4  14   1       62.05       56.08      2.90 o 
  -3  14   1      687.12      719.41      8.70 o 
  -2  14   1       31.87       46.41      2.90 o 
  -1  14   1      362.14      356.80      5.80 o 
   0  14   1       20.04        7.74      2.90 o 
   1  14   1      192.55      196.29      7.74 o 
   2  14   1       91.07      100.56      3.87 o 
   3  14   1       67.53       62.85      3.87 o 
   4  14   1     1108.84     1086.85      8.70 o 
   5  14   1      182.29      170.18      5.80 o 
   6  14   1       56.70       44.48      3.87 o 
   7  14   1       12.39       19.34      3.87 o 
   8  14   1      273.49      265.91      5.80 o 
   9  14   1       26.70       27.07      3.87 o 
  10  14   1       35.85       38.68      3.87 o 
  11  14   1       44.37       42.55      3.87 o 
  12  14   1      195.41      216.60      6.77 o 
 -12  15   1        0.19        0.00      5.80 o 
 -11  15   1        1.51        4.83      4.83 o 
 -10  15   1      371.11      371.31      7.74 o 
  -9  15   1        8.07       14.50      3.87 o 
  -8  15   1      391.39      399.35      7.74 o 
  -7  15   1        0.09        6.77      3.87 o 
  -6  15   1      128.51      149.88      4.83 o 
  -5  15   1      108.86      100.56      3.87 o 
  -4  15   1        0.08        2.90      2.90 o 
  -3  15   1       83.84       85.09      3.87 o 
  -2  15   1      963.22      965.98     10.64 o 
  -1  15   1       18.70       14.50      2.90 o 
   0  15   1       16.22        1.93      2.90 o 
   1  15   1       47.70       36.74      3.87 o 
   2  15   1       58.10       53.18      3.87 o 
   3  15   1       24.98       25.14      2.90 o 
   4  15   1        5.98        3.87      2.90 o 
   5  15   1       74.77       91.86      3.87 o 
   6  15   1      158.13      183.72      4.83 o 
   7  15   1       45.31       43.51      3.87 o 
   8  15   1       56.54       71.55      4.83 o 
   9  15   1       22.21       38.68      3.87 o 
  10  15   1       90.82       94.76      5.80 o 
  11  15   1        2.85        8.70      3.87 o 
 -11  16   1       22.74       23.21      6.77 o 
 -10  16   1        7.80        8.70      4.83 o 
  -9  16   1      255.41      204.99      6.77 o 
  -8  16   1       15.91       24.17      3.87 o 
  -7  16   1       10.02        8.70      3.87 o 
  -6  16   1       65.20       58.98      3.87 o 
  -5  16   1       37.19       32.88      3.87 o 
  -4  16   1       90.84       84.12      3.87 o 
  -3  16   1      575.46      526.02      6.77 o 
  -2  16   1       21.87       17.41      3.87 o 
  -1  16   1       49.25       42.55      3.87 o 
   0  16   1      152.86      136.34      4.83 o 
   1  16   1       21.06       13.54      2.90 o 
   2  16   1       15.90       12.57      2.90 o 
   3  16   1      317.74      285.25      5.80 o 
   4  16   1       13.73        3.87      2.90 o 
   5  16   1        1.05        0.00      3.87 o 
   6  16   1       62.55       67.69      5.80 o 
   7  16   1       75.49       78.32      5.80 o 
   8  16   1       26.35       18.37      4.83 o 
   9  16   1       37.20       63.82      4.83 o 
  10  16   1       19.85       31.91      4.83 o 
  11  16   1        2.71        0.97      4.83 o 
 -10  17   1        1.40        2.90      4.83 o 
  -9  17   1        5.79       11.60      4.83 o 
  -8  17   1        7.92       14.50      4.83 o 
  -7  17   1      130.66      112.17      5.80 o 
  -6  17   1      148.28      150.84      5.80 o 
  -5  17   1        4.34        4.83      3.87 o 
  -4  17   1      173.57      178.89      4.83 o 
  -3  17   1        0.00        0.97      2.90 o 
  -2  17   1        0.03        8.70      2.90 o 
  -1  17   1       18.11       12.57      2.90 o 
   0  17   1       81.20       81.22      3.87 o 
   1  17   1       27.73       24.17      3.87 o 
   2  17   1        0.45        2.90      3.87 o 
   3  17   1       25.54       23.21      2.90 o 
   4  17   1        1.06        1.93      2.90 o 
   5  17   1      101.53       90.89      4.83 o 
   6  17   1        0.56        0.00      3.87 o 
   7  17   1       79.58       93.79      4.83 o 
   8  17   1       58.92       66.72      4.83 o 
   9  17   1        0.33        0.00      3.87 o 
  10  17   1       49.45       73.49      5.80 o 
  -9  18   1       81.48      111.20      7.74 o 
  -8  18   1        0.38        1.93      4.83 o 
  -7  18   1      108.87      126.67      6.77 o 
  -6  18   1       52.09       64.79      6.77 o 
  -5  18   1      212.13      224.33     10.64 o 
  -4  18   1       87.51       70.59      3.87 o 
  -3  18   1       28.49       22.24      3.87 o 
  -2  18   1       10.31        9.67      3.87 o 
  -1  18   1        0.43        0.00      2.90 o 
   0  18   1        6.09        6.77      3.87 o 
   1  18   1        4.11        0.97      2.90 o 
   2  18   1       78.67       81.22      4.83 o 
   3  18   1        9.54        5.80      3.87 o 
   4  18   1       16.72       31.91      3.87 o 
   5  18   1        0.17        0.00      3.87 o 
   6  18   1       14.77       17.41      3.87 o 
   7  18   1      133.62      150.84      6.77 o 
   8  18   1       26.22       28.04      4.83 o 
   9  18   1       24.99       11.60      4.83 o 
  -8  19   1        9.55       12.57      4.83 o 
  -7  19   1       16.73       16.44      4.83 o 
  -6  19   1       72.79       99.60      5.80 o 
  -5  19   1        0.37        0.00      3.87 o 
  -4  19   1       11.42        9.67      4.83 o 
  -3  19   1       92.52       82.19      4.83 o 
  -2  19   1       12.68       18.37      3.87 o 
  -1  19   1        3.46       10.64      3.87 o 
   0  19   1        2.81        0.97      3.87 o 
   1  19   1       29.31       43.51      3.87 o 
   2  19   1       33.27       37.71      3.87 o 
   3  19   1      229.66      241.74      6.77 o 
   4  19   1        4.49        7.74      3.87 o 
   5  19   1        8.46       17.41      3.87 o 
   6  19   1       29.69       33.84      4.83 o 
   7  19   1       15.03       25.14      4.83 o 
   8  19   1        0.39        2.90      4.83 o 
  -7  20   1        0.70        2.90      4.83 o 
  -6  20   1       18.92       32.88      7.74 o 
  -5  20   1        1.42        6.77      6.77 o 
  -4  20   1      146.88      152.78      7.74 o 
  -3  20   1        5.66       13.54      3.87 o 
  -2  20   1       12.45        8.70      3.87 o 
  -1  20   1        3.05        1.93      3.87 o 
   0  20   1       80.37       71.55      4.83 o 
   1  20   1      144.00      145.04      5.80 o 
   2  20   1        9.28       12.57      3.87 o 
   3  20   1       12.65       11.60      3.87 o 
   4  20   1        2.26        0.97      4.83 o 
   5  20   1        0.82        0.00      3.87 o 
   6  20   1        1.21        4.83      4.83 o 
   7  20   1        0.29        3.87      4.83 o 
  -5  21   1       47.60       47.38      6.77 o 
  -4  21   1       34.53       42.55      6.77 o 
  -3  21   1        0.00        0.00      4.83 o 
  -2  21   1       16.97       20.31      5.80 o 
  -1  21   1        0.64        0.00      3.87 o 
   0  21   1        9.90        8.70      3.87 o 
   1  21   1      126.54      130.54      5.80 o 
   2  21   1        1.83        0.00      3.87 o 
   3  21   1      170.43      181.79      7.74 o 
   4  21   1       20.48       13.54      5.80 o 
   5  21   1        1.45       10.64      5.80 o 
  -3  22   1       34.58       39.64      6.77 o 
  -2  22   1       24.12       21.27      4.83 o 
  -1  22   1        0.21        0.97      3.87 o 
   0  22   1       49.38       54.15      4.83 o 
   1  22   1       51.58       53.18      4.83 o 
   2  22   1      115.91      130.54      7.74 o 
   3  22   1        0.20        3.87      9.67 o 
 -16   0   2       22.38       12.57      6.77 o 
 -14   0   2       68.88       67.69      7.74 o 
 -12   0   2       75.51       70.59      6.77 o 
 -10   0   2     2342.74     2403.83     22.24 o 
  -8   0   2      132.36      112.17      3.87 o 
  -6   0   2     1157.29     1218.35     13.54 o 
  -4   0   2     4433.22     4006.06     36.74 o 
  -2   0   2    14808.65    14404.61    125.70 o 
   0   0   2     4215.21     3770.13    158.58 o 
   2   0   2       25.58        7.74      4.83 o 
   4   0   2    19902.10    20483.80    124.74 o 
   6   0   2     4883.70     4488.57     43.51 o 
   8   0   2     3302.63     3120.34     35.78 o 
  10   0   2      591.19      612.08      9.67 o 
  12   0   2      760.70      747.45     13.54 o 
  14   0   2        8.28        4.83      6.77 o 
 -16   1   2        0.85        0.97      4.83 o 
 -15   1   2      100.25      115.07      7.74 o 
 -14   1   2      191.37      184.69      5.80 o 
 -13   1   2        7.79        8.70      3.87 o 
 -12   1   2       70.00       57.05      3.87 o 
 -11   1   2       67.84       64.79      2.90 o 
 -10   1   2        3.50        2.90      1.93 o 
  -9   1   2      331.22      331.66      4.83 o 
  -8   1   2      200.01      158.58      2.90 o 
  -7   1   2     1984.32     1901.02     16.44 o 
  -6   1   2     2313.42     2500.52     16.44 o 
  -5   1   2     2121.28     2283.93     11.60 o 
  -4   1   2     1271.22     1188.38     12.57 o 
  -3   1   2     4958.43     5136.42     37.71 o 
  -2   1   2    13583.46    13573.03     46.41 o 
  -1   1   2      472.77      489.28      4.83 o 
   0   1   2      608.14      582.10      3.87 o 
   1   1   2       73.49       87.03      8.70 o 
   2   1   2    12142.47    11797.72    193.39 o 
   3   1   2       17.20       12.57      5.80 o 
   4   1   2     1884.44     1846.87     13.54 o 
   5   1   2     6707.09     6373.15     52.22 o 
   6   1   2     1873.64     1883.61     13.54 o 
   7   1   2      545.81      654.62      7.74 o 
   8   1   2        7.89       43.51      2.90 o 
   9   1   2     2312.02     2186.27     17.41 o 
  10   1   2     1842.58     1815.93     14.50 o 
  11   1   2       67.72       84.12      3.87 o 
  12   1   2      269.88      269.78      6.77 o 
  13   1   2      140.67      133.44      6.77 o 
  14   1   2        3.39        0.00      4.83 o 
  15   1   2        2.14        0.00      4.83 o 
 -16   2   2       15.79       16.44      5.80 o 
 -15   2   2       72.12      100.56      4.83 o 
 -14   2   2       28.75       36.74      5.80 o 
 -13   2   2      174.91      179.85      5.80 o 
 -12   2   2      423.99      372.27      7.74 o 
 -11   2   2      198.64      188.55      4.83 o 
 -10   2   2        9.70       10.64      1.93 o 
  -9   2   2        0.01        0.97      1.93 o 
  -8   2   2       10.80       13.54      1.93 o 
  -7   2   2      106.33      135.37      4.83 o 
  -6   2   2       99.44      104.43      2.90 o 
  -5   2   2     5412.82     5485.49     37.71 o 
  -4   2   2     3414.84     3340.80     17.41 o 
  -3   2   2    18716.74    17995.85    118.93 o 
  -2   2   2        2.99        2.90      1.93 o 
  -1   2   2    11010.76    10979.68     49.31 o 
   0   2   2     5413.82     5369.46     12.57 o 
   1   2   2     3135.94     2776.10      0.97 o 
   2   2   2     4119.93     4037.00     21.27 o 
   3   2   2     6046.66     6193.29     16.44 o 
   4   2   2    10061.89     9878.33     63.82 o 
   5   2   2      676.60      739.71      6.77 o 
   6   2   2     1110.70     1127.46     10.64 o 
   7   2   2      820.33      967.91      9.67 o 
   8   2   2      826.82      799.66      7.74 o 
   9   2   2       14.31       34.81      2.90 o 
  10   2   2       70.50       71.55      4.83 o 
  11   2   2      263.70      277.51      7.74 o 
  12   2   2        0.04        1.93      2.90 o 
  13   2   2       56.06       49.31      6.77 o 
  14   2   2       89.41       86.06      5.80 o 
  15   2   2        3.95        0.97      4.83 o 
 -16   3   2       51.34       49.31      4.83 o 
 -15   3   2        1.38        0.97      3.87 o 
 -14   3   2        0.00        0.97      3.87 o 
 -13   3   2       48.62       35.78      3.87 o 
 -12   3   2      299.33      275.58      5.80 o 
 -11   3   2      441.49      455.43      6.77 o 
 -10   3   2       25.33       31.91      2.90 o 
  -9   3   2      317.54      337.46      5.80 o 
  -8   3   2        6.80       14.50      2.90 o 
  -7   3   2      976.48      966.95      8.70 o 
  -6   3   2     4502.48     4433.45     23.21 o 
  -5   3   2        5.72        8.70      2.90 o 
  -4   3   2     3208.54     3136.78     18.37 o 
  -3   3   2     2726.06     2697.78     25.14 o 
  -2   3   2     2493.01     2573.05      4.83 o 
  -1   3   2      905.73      896.36      6.77 o 
   0   3   2      504.10      480.57     13.54 o 
   1   3   2     6033.53     5931.25     85.09 o 
   2   3   2     1551.34     1600.30     25.14 o 
   3   3   2      481.14      367.44      1.93 o 
   4   3   2        0.54       19.34      1.93 o 
   5   3   2     1685.75     1614.80     15.47 o 
   6   3   2        8.23       16.44      1.93 o 
   7   3   2      765.53      739.71      7.74 o 
   8   3   2      260.66      274.61      4.83 o 
   9   3   2       12.81       17.41      2.90 o 
  10   3   2      480.22      454.46      9.67 o 
  11   3   2      152.56      173.08      4.83 o 
  12   3   2      145.74      108.30      5.80 o 
  13   3   2       24.07       29.01      3.87 o 
  14   3   2        6.66        5.80      4.83 o 
  15   3   2        0.15        0.97      4.83 o 
 -16   4   2       15.02       15.47      4.83 o 
 -15   4   2        2.19        0.97      3.87 o 
 -14   4   2       18.64       18.37      3.87 o 
 -13   4   2       65.20       73.49      3.87 o 
 -12   4   2       92.90       92.83      3.87 o 
 -11   4   2       29.87       45.45      3.87 o 
 -10   4   2      434.64      435.13      6.77 o 
  -9   4   2      117.54      142.14      3.87 o 
  -8   4   2       90.20       66.72      2.90 o 
  -7   4   2       25.83       37.71      1.93 o 
  -6   4   2       15.50       36.74      3.87 o 
  -5   4   2      501.59      544.39      2.90 o 
  -4   4   2     1991.71     1938.73     15.47 o 
  -3   4   2       37.63       62.85      1.93 o 
  -2   4   2      364.71      438.03      0.97 o 
  -1   4   2    11567.32    11225.28     85.09 o 
   0   4   2     1169.24     1221.25      8.70 o 
   1   4   2     1461.98     1437.85      6.77 o 
   2   4   2     7655.46     7404.88     44.48 o 
   3   4   2      766.18      755.19     14.50 o 
   4   4   2      165.35      138.27      7.74 o 
   5   4   2      180.21      184.69      5.80 o 
   6   4   2     5206.65     5191.54     36.74 o 
   7   4   2      355.61      396.45      6.77 o 
   8   4   2      314.28      308.46      4.83 o 
   9   4   2      378.91      334.56      6.77 o 
  10   4   2      140.59      146.98      3.87 o 
  11   4   2      399.12      371.31      6.77 o 
  12   4   2      191.73      179.85      4.83 o 
  13   4   2        2.76        0.00      2.90 o 
  14   4   2       22.14       26.11      4.83 o 
  15   4   2        0.11        0.00      4.83 o 
 -15   5   2       38.33       38.68      4.83 o 
 -14   5   2       40.05       36.74      3.87 o 
 -13   5   2        4.40        0.97      2.90 o 
 -12   5   2      106.60       95.73      3.87 o 
 -11   5   2      393.87      377.11      6.77 o 
 -10   5   2        2.41       30.94      3.87 o 
  -9   5   2        0.60        0.00      2.90 o 
  -8   5   2       20.58       25.14      1.93 o 
  -7   5   2      165.94      222.40      4.83 o 
  -6   5   2      283.86      265.91      4.83 o 
  -5   5   2      779.03      862.52      4.83 o 
  -4   5   2    10255.63     9802.91     47.38 o 
  -3   5   2      571.26      567.60      2.90 o 
  -2   5   2     5169.21     5112.25     31.91 o 
  -1   5   2      323.48      311.36      1.93 o 
   0   5   2     1077.07      990.15      7.74 o 
   1   5   2     5977.85     5919.65     26.11 o 
   2   5   2        0.00        0.00      4.83 o 
   3   5   2     1056.79     1146.80     13.54 o 
   4   5   2       77.31      131.50      8.70 o 
   5   5   2      715.33      803.53      7.74 o 
   6   5   2       79.77      139.24      6.77 o 
   7   5   2      202.93      184.69      3.87 o 
   8   5   2        0.20        1.93      2.90 o 
   9   5   2     1042.11     1018.19     10.64 o 
  10   5   2        0.23       10.64      2.90 o 
  11   5   2      165.39      152.78      4.83 o 
  12   5   2       62.76       66.72      3.87 o 
  13   5   2       24.45       28.04      3.87 o 
  14   5   2       58.23       58.98      4.83 o 
  15   5   2        0.04        0.00      4.83 o 
 -15   6   2        5.73       13.54      4.83 o 
 -14   6   2       36.05       30.94      3.87 o 
 -13   6   2        0.39        0.00      2.90 o 
 -12   6   2        7.77       16.44      2.90 o 
 -11   6   2      153.62      170.18      4.83 o 
 -10   6   2     2485.13     2420.27     22.24 o 
  -9   6   2     1047.37     1009.49      8.70 o 
  -8   6   2      775.46      773.56      8.70 o 
  -7   6   2     1455.68     1527.78     13.54 o 
  -6   6   2        4.30       10.64      1.93 o 
  -5   6   2       92.98      172.12      2.90 o 
  -4   6   2      604.38      563.73      6.77 o 
  -3   6   2     1005.35     1058.81      9.67 o 
  -2   6   2       92.90       81.22      1.93 o 
  -1   6   2    20816.26    20181.14     85.09 o 
   0   6   2    38262.26    37408.27    175.98 o 
   1   6   2    28349.39    28303.50    157.61 o 
   2   6   2      444.31      491.21      3.87 o 
   3   6   2     2113.34     2077.00     24.17 o 
   4   6   2     5968.64     6085.00     53.18 o 
   5   6   2     1249.37     1193.21     10.64 o 
   6   6   2      265.60      332.63      3.87 o 
   7   6   2      464.17      528.92      6.77 o 
   8   6   2      195.81      170.18      4.83 o 
   9   6   2       29.27       44.48      3.87 o 
  10   6   2       81.62       65.75      3.87 o 
  11   6   2      150.45      146.98      4.83 o 
  12   6   2       53.58       57.05      3.87 o 
  13   6   2      100.32       99.60      4.83 o 
  14   6   2       70.92       70.59      4.83 o 
  15   6   2       12.82       11.60      4.83 o 
 -15   7   2       19.63        8.70      4.83 o 
 -14   7   2        0.46        0.97      3.87 o 
 -13   7   2        5.37        0.97      2.90 o 
 -12   7   2        0.10        0.00      2.90 o 
 -11   7   2       67.81       70.59      3.87 o 
 -10   7   2      993.25      963.08     10.64 o 
  -9   7   2     3836.31     3792.36     26.11 o 
  -8   7   2      486.92      516.35      6.77 o 
  -7   7   2      316.15      300.72      5.80 o 
  -6   7   2      796.93      715.54      8.70 o 
  -5   7   2      408.20      369.37      2.90 o 
  -4   7   2       14.01       19.34      1.93 o 
  -3   7   2     2004.22     1994.81     18.37 o 
  -2   7   2     4220.02     4215.89     27.07 o 
  -1   7   2     8008.94     8198.74     46.41 o 
   0   7   2        0.74        5.80      1.93 o 
   1   7   2     1052.43     1094.58      8.70 o 
   2   7   2      919.79      899.26      7.74 o 
   3   7   2       19.44       19.34      1.93 o 
   4   7   2      132.96      207.89      4.83 o 
   5   7   2     1171.32     1280.24     12.57 o 
   6   7   2     1340.68     1423.35     10.64 o 
   7   7   2       60.11       55.12      2.90 o 
   8   7   2      142.86      150.84      4.83 o 
   9   7   2       71.99       66.72      4.83 o 
  10   7   2       46.96       54.15      3.87 o 
  11   7   2      284.43      278.48      5.80 o 
  12   7   2        8.03        5.80      3.87 o 
  13   7   2       31.76       54.15      3.87 o 
  14   7   2       16.75       14.50      3.87 o 
 -15   8   2      108.24      105.40      5.80 o 
 -14   8   2        0.63        0.00      3.87 o 
 -13   8   2       36.10       40.61      4.83 o 
 -12   8   2        4.28        0.00      3.87 o 
 -11   8   2        7.62        6.77      2.90 o 
 -10   8   2      472.85      481.54      6.77 o 
  -9   8   2      180.48      185.65      3.87 o 
  -8   8   2        3.50       14.50      3.87 o 
  -7   8   2      951.90      887.66      8.70 o 
  -6   8   2        0.03        0.00      1.93 o 
  -5   8   2        1.28        0.00      1.93 o 
  -4   8   2     2252.99     2278.13     13.54 o 
  -3   8   2     4102.79     4144.33     19.34 o 
  -2   8   2      291.14      325.86      4.83 o 
  -1   8   2     1787.21     1686.36     11.60 o 
   0   8   2     5156.32     5421.67     35.78 o 
   1   8   2     1889.46     1924.22     13.54 o 
   2   8   2     1015.06      950.51      6.77 o 
   3   8   2        0.72        0.00      1.93 o 
   4   8   2      918.70      971.78      9.67 o 
   5   8   2       96.67      101.53      2.90 o 
   6   8   2      303.11      315.22      5.80 o 
   7   8   2      129.21      154.71      4.83 o 
   8   8   2      464.30      482.51      7.74 o 
   9   8   2      243.11      249.47      5.80 o 
  10   8   2        2.06        0.00      2.90 o 
  11   8   2       11.77       20.31      2.90 o 
  12   8   2       47.83       50.28      3.87 o 
  13   8   2       46.64       40.61      3.87 o 
  14   8   2        0.99        3.87      3.87 o 
 -14   9   2       95.53      104.43      5.80 o 
 -13   9   2       26.50       24.17      4.83 o 
 -12   9   2       47.64       42.55      3.87 o 
 -11   9   2      159.76      170.18      4.83 o 
 -10   9   2      406.23      393.55      5.80 o 
  -9   9   2      316.75      290.08      7.74 o 
  -8   9   2        7.27       15.47      2.90 o 
  -7   9   2       28.38       39.64      1.93 o 
  -6   9   2     1325.28     1324.72     10.64 o 
  -5   9   2       82.77       90.89      1.93 o 
  -4   9   2      270.62      271.71      1.93 o 
  -3   9   2      395.35      481.54      4.83 o 
  -2   9   2      387.50      463.17      3.87 o 
  -1   9   2       58.42       51.25      1.93 o 
   0   9   2       26.68       38.68      1.93 o 
   1   9   2      765.56      671.06      5.80 o 
   2   9   2       46.15       32.88      2.90 o 
   3   9   2      403.77      445.76      4.83 o 
   4   9   2       29.46       23.21      1.93 o 
   5   9   2      648.08      638.18      6.77 o 
   6   9   2        8.73       74.45      2.90 o 
   7   9   2     1428.70     1422.38     13.54 o 
   8   9   2       68.18       63.82      3.87 o 
   9   9   2      267.33      286.22      5.80 o 
  10   9   2       10.42       13.54      2.90 o 
  11   9   2       74.14       60.92      3.87 o 
  12   9   2        0.12        2.90      3.87 o 
  13   9   2        3.37        0.97      3.87 o 
  14   9   2       68.63       70.59      4.83 o 
 -14  10   2       28.25       25.14      5.80 o 
 -13  10   2       60.77       53.18      4.83 o 
 -12  10   2       59.49       52.22      4.83 o 
 -11  10   2      111.43      118.93      3.87 o 
 -10  10   2      115.22      100.56      3.87 o 
  -9  10   2       32.13       29.98      2.90 o 
  -8  10   2      293.36      292.98      4.83 o 
  -7  10   2        1.09        0.97      2.90 o 
  -6  10   2      331.80      351.00      4.83 o 
  -5  10   2      699.37      744.55      6.77 o 
  -4  10   2     1036.96      994.99      7.74 o 
  -3  10   2     1608.23     1642.84     12.57 o 
  -2  10   2      233.00      283.32      2.90 o 
  -1  10   2      254.94      204.99      2.90 o 
   0  10   2      180.99      217.56      3.87 o 
   1  10   2        2.60        1.93      1.93 o 
   2  10   2      346.19      382.91      4.83 o 
   3  10   2      793.05      786.13      6.77 o 
   4  10   2      404.84      387.75      5.80 o 
   5  10   2      944.34      950.51      7.74 o 
   6  10   2     1006.31     1034.63     10.64 o 
   7  10   2        3.84        8.70      2.90 o 
   8  10   2       12.72       16.44      3.87 o 
   9  10   2      244.22      263.01      5.80 o 
  10  10   2       56.19       58.98      3.87 o 
  11  10   2       27.89       27.07      3.87 o 
  12  10   2      217.64      204.99      5.80 o 
  13  10   2       22.80       20.31      3.87 o 
 -14  11   2        0.01        0.00      4.83 o 
 -13  11   2       69.36       82.19      4.83 o 
 -12  11   2       57.57       66.72      4.83 o 
 -11  11   2       32.66       39.64      3.87 o 
 -10  11   2        8.08        6.77      2.90 o 
  -9  11   2       15.11       17.41      2.90 o 
  -8  11   2       60.41       80.26      3.87 o 
  -7  11   2        1.38        0.00      2.90 o 
  -6  11   2      615.97      605.31      6.77 o 
  -5  11   2      408.92      402.25      5.80 o 
  -4  11   2      740.44      758.09      5.80 o 
  -3  11   2      219.45      215.63      3.87 o 
  -2  11   2      481.65      461.23      4.83 o 
  -1  11   2      177.46      219.50      3.87 o 
   0  11   2       66.99       55.12      1.93 o 
   1  11   2      689.83      706.84      6.77 o 
   2  11   2       78.29       70.59      3.87 o 
   3  11   2      330.86      316.19      4.83 o 
   4  11   2      162.07      174.05      3.87 o 
   5  11   2      687.06      693.30      7.74 o 
   6  11   2       21.22       29.01      2.90 o 
   7  11   2     1292.85     1275.40     10.64 o 
   8  11   2        9.75       12.57      2.90 o 
   9  11   2       14.50       11.60      2.90 o 
  10  11   2        8.52        8.70      2.90 o 
  11  11   2       39.43       37.71      3.87 o 
  12  11   2        0.65        0.00      3.87 o 
  13  11   2        1.13        0.00      3.87 o 
 -13  12   2       11.21       15.47      3.87 o 
 -12  12   2      102.38      111.20      4.83 o 
 -11  12   2      120.94      137.31      4.83 o 
 -10  12   2        7.61        7.74      2.90 o 
  -9  12   2      299.51      324.89      5.80 o 
  -8  12   2       59.86       62.85      2.90 o 
  -7  12   2      197.81      183.72      3.87 o 
  -6  12   2      649.58      637.22      7.74 o 
  -5  12   2      728.84      738.75      6.77 o 
  -4  12   2      104.56      103.46      2.90 o 
  -3  12   2     2293.71     2298.43     12.57 o 
  -2  12   2       88.17      113.13      2.90 o 
  -1  12   2      107.49      117.97      3.87 o 
   0  12   2      358.67      341.33      4.83 o 
   1  12   2      426.83      404.18      4.83 o 
   2  12   2       62.59       43.51      2.90 o 
   3  12   2      283.57      285.25      5.80 o 
   4  12   2      846.52      810.30      7.74 o 
   5  12   2      278.48      288.15      5.80 o 
   6  12   2        0.34        1.93      2.90 o 
   7  12   2      356.37      325.86      5.80 o 
   8  12   2       41.81       37.71      3.87 o 
   9  12   2      107.67      122.80      4.83 o 
  10  12   2       57.02       66.72      3.87 o 
  11  12   2       15.60       13.54      3.87 o 
  12  12   2       17.40        9.67      3.87 o 
  13  12   2        2.96        1.93      3.87 o 
 -13  13   2       57.87       57.05      5.80 o 
 -12  13   2       73.82       72.52      4.83 o 
 -11  13   2      187.00      184.69      5.80 o 
 -10  13   2      154.40      176.95      4.83 o 
  -9  13   2       83.78       99.60      3.87 o 
  -8  13   2       24.99       25.14      2.90 o 
  -7  13   2      524.75      506.68      8.70 o 
  -6  13   2      924.12      897.33      8.70 o 
  -5  13   2      290.51      277.51      4.83 o 
  -4  13   2      170.74      186.62      3.87 o 
  -3  13   2      581.39      570.50      6.77 o 
  -2  13   2      621.18      594.67      6.77 o 
  -1  13   2       39.63       41.58      2.90 o 
   0  13   2       42.16       44.48      2.90 o 
   1  13   2     1722.44     1666.05     13.54 o 
   2  13   2     2840.54     2693.91     20.31 o 
   3  13   2        9.54       29.98      3.87 o 
   4  13   2      102.49       94.76      2.90 o 
   5  13   2      281.59      271.71      4.83 o 
   6  13   2       23.28       28.04      3.87 o 
   7  13   2       19.95       31.91      2.90 o 
   8  13   2      277.84      244.64      5.80 o 
   9  13   2       84.82       76.39      3.87 o 
  10  13   2       97.88      120.87      4.83 o 
  11  13   2        5.85        5.80      3.87 o 
  12  13   2        1.86        0.97      3.87 o 
 -12  14   2       12.86       18.37      4.83 o 
 -11  14   2       13.04        9.67      3.87 o 
 -10  14   2       29.45       58.02      3.87 o 
  -9  14   2      528.37      549.23      7.74 o 
  -8  14   2       38.98       42.55      3.87 o 
  -7  14   2      733.65      701.04      8.70 o 
  -6  14   2       63.22       59.95      3.87 o 
  -5  14   2        0.37        3.87      1.93 o 
  -4  14   2        9.39        6.77      1.93 o 
  -3  14   2       62.53       82.19      2.90 o 
  -2  14   2      442.91      513.45      6.77 o 
  -1  14   2     1105.86     1079.11      9.67 o 
   0  14   2      290.83      292.02      5.80 o 
   1  14   2        4.71        4.83      2.90 o 
   2  14   2     1348.81     1318.92     11.60 o 
   3  14   2      712.44      700.07      8.70 o 
   4  14   2        2.91        7.74      2.90 o 
   5  14   2      278.88      256.24      5.80 o 
   6  14   2        0.07        0.00      2.90 o 
   7  14   2       65.07       53.18      3.87 o 
   8  14   2       26.02       44.48      3.87 o 
   9  14   2        2.12        0.00      3.87 o 
  10  14   2       41.13       43.51      3.87 o 
  11  14   2        2.50        5.80      3.87 o 
  12  14   2       75.67       83.16      5.80 o 
 -12  15   2       17.89       11.60      5.80 o 
 -11  15   2       60.47       82.19      5.80 o 
 -10  15   2        9.96       10.64      4.83 o 
  -9  15   2        1.32        0.00      3.87 o 
  -8  15   2        0.02        3.87      3.87 o 
  -7  15   2      173.55      152.78      4.83 o 
  -6  15   2       21.42       48.35      3.87 o 
  -5  15   2     1002.24      975.65      9.67 o 
  -4  15   2        0.58        2.90      3.87 o 
  -3  15   2        9.96       15.47      2.90 o 
  -2  15   2       40.81       43.51      2.90 o 
  -1  15   2      562.52      527.95      8.70 o 
   0  15   2       84.16       89.93      3.87 o 
   1  15   2      119.47      101.53      3.87 o 
   2  15   2      217.92      180.82      4.83 o 
   3  15   2      323.35      324.89      5.80 o 
   4  15   2       57.22       52.22      3.87 o 
   5  15   2       91.20       88.96      3.87 o 
   6  15   2       41.36       47.38      3.87 o 
   7  15   2      147.02      147.94      4.83 o 
   8  15   2       35.68       20.31      3.87 o 
   9  15   2        8.05        4.83      3.87 o 
  10  15   2       12.40       12.57      3.87 o 
  11  15   2       92.07      104.43      5.80 o 
 -11  16   2        0.58        3.87      4.83 o 
 -10  16   2       33.55       35.78      4.83 o 
  -9  16   2      102.51      117.97      6.77 o 
  -8  16   2      123.76      129.57      5.80 o 
  -7  16   2      305.32      321.99      6.77 o 
  -6  16   2       26.95       20.31      3.87 o 
  -5  16   2       10.89        9.67      2.90 o 
  -4  16   2        5.67        4.83      2.90 o 
  -3  16   2        8.39        6.77      2.90 o 
  -2  16   2       11.55        8.70      2.90 o 
  -1  16   2        4.78        5.80      2.90 o 
   0  16   2        0.75        0.00      2.90 o 
   1  16   2       42.49       33.84      3.87 o 
   2  16   2        2.30        1.93      2.90 o 
   3  16   2       11.29       12.57      2.90 o 
   4  16   2        0.60        0.97      2.90 o 
   5  16   2      211.38      217.56      5.80 o 
   6  16   2       58.56       56.08      4.83 o 
   7  16   2       25.54       39.64      3.87 o 
   8  16   2       14.80        9.67      3.87 o 
   9  16   2       12.85        8.70      3.87 o 
  10  16   2        2.43        0.00      3.87 o 
 -10  17   2       43.54       40.61      5.80 o 
  -9  17   2      151.96      155.68      7.74 o 
  -8  17   2       70.72       72.52      5.80 o 
  -7  17   2       72.97       81.22      4.83 o 
  -6  17   2        5.25        9.67      3.87 o 
  -5  17   2      149.87      142.14      7.74 o 
  -4  17   2       31.45       37.71      2.90 o 
  -3  17   2       57.79       52.22      4.83 o 
  -2  17   2        0.33        0.00      2.90 o 
  -1  17   2       39.43       36.74      3.87 o 
   0  17   2        3.31        1.93      2.90 o 
   1  17   2        5.89        9.67      3.87 o 
   2  17   2       70.50       67.69      3.87 o 
   3  17   2       71.41       76.39      3.87 o 
   4  17   2       86.59       72.52      3.87 o 
   5  17   2        6.96        5.80      3.87 o 
   6  17   2       46.10       37.71      3.87 o 
   7  17   2        4.92        3.87      3.87 o 
   8  17   2        4.95        2.90      4.83 o 
   9  17   2       74.13       88.96      5.80 o 
  10  17   2        1.12        0.00      4.83 o 
  -9  18   2        7.52       17.41      5.80 o 
  -8  18   2       23.90       29.01      5.80 o 
  -7  18   2        3.60       10.64      4.83 o 
  -6  18   2       84.67      100.56      5.80 o 
  -5  18   2       58.38       61.88      4.83 o 
  -4  18   2       38.91       51.25      3.87 o 
  -3  18   2        0.06        0.97      3.87 o 
  -2  18   2        0.02        1.93      2.90 o 
  -1  18   2        6.30        4.83      3.87 o 
   0  18   2        1.39        1.93      3.87 o 
   1  18   2      324.03      329.73     11.60 o 
   2  18   2      190.13      183.72      5.80 o 
   3  18   2       70.39       85.09      4.83 o 
   4  18   2       21.23       24.17      3.87 o 
   5  18   2       59.42       68.65      4.83 o 
   6  18   2       34.59       36.74      4.83 o 
   7  18   2       55.54       49.31      4.83 o 
   8  18   2       12.67        5.80      4.83 o 
   9  18   2        6.03        4.83      4.83 o 
  -8  19   2      111.79       96.69      6.77 o 
  -7  19   2      279.27      327.79     10.64 o 
  -6  19   2       33.16       35.78      4.83 o 
  -5  19   2       13.50       13.54      3.87 o 
  -4  19   2       74.90       90.89      5.80 o 
  -3  19   2      117.91      114.10      4.83 o 
  -2  19   2        7.66        6.77      3.87 o 
  -1  19   2       23.52       24.17      3.87 o 
   0  19   2       34.54       29.01      3.87 o 
   1  19   2       62.80       75.42      4.83 o 
   2  19   2        3.94       15.47      3.87 o 
   3  19   2       22.52       22.24      4.83 o 
   4  19   2        0.30        0.00      3.87 o 
   5  19   2        3.43        6.77      3.87 o 
   6  19   2        4.50        6.77      3.87 o 
   7  19   2        1.99        4.83      4.83 o 
   8  19   2        0.42        0.97      4.83 o 
  -7  20   2        2.03        8.70      5.80 o 
  -6  20   2        0.12        6.77      4.83 o 
  -5  20   2       25.86       36.74      4.83 o 
  -4  20   2        0.00        1.93      4.83 o 
  -3  20   2       47.72       48.35      4.83 o 
  -2  20   2        2.64        0.00      3.87 o 
  -1  20   2       18.93       13.54      3.87 o 
   0  20   2       22.40       33.84      4.83 o 
   1  20   2      270.64      308.46      7.74 o 
   2  20   2      330.79      351.97      9.67 o 
   3  20   2        9.32        7.74      4.83 o 
   4  20   2        0.08        1.93      4.83 o 
   5  20   2        2.71        6.77      4.83 o 
   6  20   2        5.19        4.83      4.83 o 
  -5  21   2        9.79       15.47      6.77 o 
  -4  21   2        1.16        0.00      4.83 o 
  -3  21   2        0.07        0.00      4.83 o 
  -2  21   2        6.02        0.97      4.83 o 
  -1  21   2        3.27        1.93      3.87 o 
   0  21   2       99.09      110.23      5.80 o 
   1  21   2       18.33       28.04      4.83 o 
   2  21   2        8.82        9.67      5.80 o 
   3  21   2        0.10        2.90      4.83 o 
   4  21   2       12.91        7.74      5.80 o 
   5  21   2        3.74        0.00      4.83 o 
  -3  22   2        8.78        0.97      4.83 o 
  -2  22   2        8.29        4.83      4.83 o 
  -1  22   2       34.43       47.38      5.80 o 
   0  22   2        0.05        6.77      4.83 o 
   1  22   2        2.37        2.90      4.83 o 
   2  22   2       38.14       44.48      5.80 o 
 -15   0   3        2.44        3.87      6.77 o 
 -13   0   3      225.07      195.32     10.64 o 
 -11   0   3       76.64       55.12      5.80 o 
  -9   0   3      117.16      144.08     10.64 o 
  -7   0   3       20.85       20.31      2.90 o 
  -5   0   3     5298.48     5548.34     45.45 o 
  -3   0   3    44317.48    44190.43    336.50 o 
  -1   0   3     3476.96     3590.27      7.74 o 
   1   0   3    19684.86    18816.78    327.79 o 
   3   0   3     6793.55     7003.60     96.69 o 
   5   0   3    13993.99    14258.60    165.35 o 
   7   0   3      101.30      162.45      7.74 o 
   9   0   3      800.17      756.15     13.54 o 
  11   0   3     1052.34     1101.35     17.41 o 
  13   0   3      654.70      595.64     15.47 o 
  15   0   3       86.58      113.13      9.67 o 
 -16   1   3        3.99        7.74      5.80 o 
 -15   1   3       21.94       10.64      4.83 o 
 -14   1   3      139.65      115.07      4.83 o 
 -13   1   3       23.05       38.68      3.87 o 
 -12   1   3       14.64        7.74      2.90 o 
 -11   1   3      385.03      350.03      5.80 o 
 -10   1   3      134.47      141.17      4.83 o 
  -9   1   3      608.11      614.98      6.77 o 
  -8   1   3       51.81       28.04      1.93 o 
  -7   1   3        0.01       38.68      2.90 o 
  -6   1   3     4495.85     4710.96     34.81 o 
  -5   1   3      292.47      263.01      1.93 o 
  -4   1   3     4513.61     4327.09     29.01 o 
  -3   1   3     3646.46     3502.28     13.54 o 
  -2   1   3     6880.27     6950.41     22.24 o 
  -1   1   3     1429.43     1368.23     14.50 o 
   0   1   3     5734.92     5562.84     27.07 o 
   1   1   3      690.33      655.59      3.87 o 
   2   1   3      623.37      631.42     11.60 o 
   3   1   3      360.65      322.96      0.97 o 
   4   1   3      418.77      419.65      8.70 o 
   5   1   3       19.30       59.95      4.83 o 
   6   1   3       48.68       80.26      3.87 o 
   7   1   3     2460.07     2558.54     21.27 o 
   8   1   3        0.56       38.68      3.87 o 
   9   1   3      821.44      790.96      8.70 o 
  10   1   3     2598.55     2457.98     19.34 o 
  11   1   3      552.12      553.09      8.70 o 
  12   1   3      165.63      154.71      5.80 o 
  13   1   3        8.23       14.50      4.83 o 
  14   1   3       10.88       11.60      4.83 o 
  15   1   3       35.25       38.68      5.80 o 
 -16   2   3       10.10        5.80      5.80 o 
 -15   2   3        0.79        0.00      4.83 o 
 -14   2   3       61.42       55.12      3.87 o 
 -13   2   3        0.22        0.00      2.90 o 
 -12   2   3        6.97        7.74      2.90 o 
 -11   2   3      721.24      680.73      7.74 o 
 -10   2   3      177.35      153.74      4.83 o 
  -9   2   3      833.88      849.95      8.70 o 
  -8   2   3      224.71      321.03      5.80 o 
  -7   2   3     1017.72     1055.91     10.64 o 
  -6   2   3     5508.34     5515.46     44.48 o 
  -5   2   3     5094.87     5099.68     28.04 o 
  -4   2   3    14720.10    14619.27    102.50 o 
  -3   2   3     1293.70     1285.07      9.67 o 
  -2   2   3    12819.31    12990.93     78.32 o 
  -1   2   3     2626.49     2391.26      8.70 o 
   0   2   3     1024.52      994.99     15.47 o 
   1   2   3     2637.73     2586.58     13.54 o 
   2   2   3      232.54      178.89      5.80 o 
   3   2   3       91.19      110.23      0.97 o 
   4   2   3     2372.75     2464.75     43.51 o 
   5   2   3     8349.81     8058.53     56.08 o 
   6   2   3      353.28      375.18      4.83 o 
   7   2   3      215.32      322.96      5.80 o 
   8   2   3     4105.36     3978.99     29.01 o 
   9   2   3     1340.49     1407.87     12.57 o 
  10   2   3      165.20      177.92      5.80 o 
  11   2   3      124.36      133.44      4.83 o 
  12   2   3       11.43        9.67      3.87 o 
  13   2   3        9.01        0.00      3.87 o 
  14   2   3       87.94       84.12      5.80 o 
  15   2   3       13.04       17.41      4.83 o 
 -16   3   3        1.72        0.00      4.83 o 
 -15   3   3       18.88       29.98      4.83 o 
 -14   3   3      123.52      125.70      4.83 o 
 -13   3   3      234.93      227.23      7.74 o 
 -12   3   3       27.81       29.01      2.90 o 
 -11   3   3       13.54       19.34      2.90 o 
 -10   3   3        2.44        0.00      2.90 o 
  -9   3   3        0.70       22.24      1.93 o 
  -8   3   3       16.13       14.50      2.90 o 
  -7   3   3       88.46       92.83      2.90 o 
  -6   3   3      531.86      517.32      7.74 o 
  -5   3   3      284.29      328.76      8.70 o 
  -4   3   3      238.06      235.93      5.80 o 
  -3   3   3     3911.82     3893.89     21.27 o 
  -2   3   3       97.32       88.96      0.97 o 
  -1   3   3     2087.32     2035.42     19.34 o 
   0   3   3    11776.70    11153.73     67.69 o 
   1   3   3     1420.08     1372.10     25.14 o 
   2   3   3     3377.49     3248.94     58.98 o 
   3   3   3      726.95      793.86      4.83 o 
   4   3   3      286.77      338.43      7.74 o 
   5   3   3      931.11     1116.82     10.64 o 
   6   3   3      119.58      119.90      3.87 o 
   7   3   3       17.42       15.47      1.93 o 
   8   3   3        0.83       22.24      2.90 o 
   9   3   3     2490.88     2382.56     20.31 o 
  10   3   3      135.74      130.54      4.83 o 
  11   3   3      960.03      980.48     12.57 o 
  12   3   3        0.27        0.00      2.90 o 
  13   3   3        6.66        1.93      3.87 o 
  14   3   3        0.91        1.93      4.83 o 
  15   3   3        0.01        0.00      4.83 o 
 -16   4   3        9.77       15.47      4.83 o 
 -15   4   3      260.41      290.08      7.74 o 
 -14   4   3        0.98        0.00      3.87 o 
 -13   4   3       34.37       37.71      3.87 o 
 -12   4   3       82.84       68.65      3.87 o 
 -11   4   3        0.06        0.00      2.90 o 
 -10   4   3      594.09      582.10      7.74 o 
  -9   4   3     1003.22      998.86      7.74 o 
  -8   4   3      145.47      182.75      4.83 o 
  -7   4   3      340.57      359.70      5.80 o 
  -6   4   3       31.20       32.88      1.93 o 
  -5   4   3     1167.00     1166.14     11.60 o 
  -4   4   3        4.13        0.97      2.90 o 
  -3   4   3        3.32        3.87      1.93 o 
  -2   4   3       23.96       32.88      2.90 o 
  -1   4   3     5799.65     5974.76     66.72 o 
   0   4   3     7969.99     8162.96     69.62 o 
   1   4   3      274.07      314.26      4.83 o 
   2   4   3     3328.97     3315.66     36.74 o 
   3   4   3     2868.24     3041.05     24.17 o 
   4   4   3     2165.92     2518.90     18.37 o 
   5   4   3     1612.56     1580.96     18.37 o 
   6   4   3      236.26      256.24      5.80 o 
   7   4   3      124.20      143.11      2.90 o 
   8   4   3        4.60        4.83      1.93 o 
   9   4   3       38.82       66.72      3.87 o 
  10   4   3       94.27       85.09      3.87 o 
  11   4   3        5.51       13.54      3.87 o 
  12   4   3      107.99       99.60      4.83 o 
  13   4   3       18.83       13.54      3.87 o 
  14   4   3       28.07       19.34      4.83 o 
  15   4   3        0.01        0.00      4.83 o 
 -15   5   3       63.62       61.88      4.83 o 
 -14   5   3        7.17        5.80      3.87 o 
 -13   5   3       59.61       61.88      4.83 o 
 -12   5   3        4.77        4.83      3.87 o 
 -11   5   3      218.94      193.39      4.83 o 
 -10   5   3      308.86      311.36      6.77 o 
  -9   5   3      525.83      489.28      6.77 o 
  -8   5   3      339.82      342.30      4.83 o 
  -7   5   3        4.43       17.41      1.93 o 
  -6   5   3      439.55      434.16      6.77 o 
  -5   5   3     3989.68     3773.99     29.01 o 
  -4   5   3      157.38      196.29      4.83 o 
  -3   5   3      151.18      188.55      5.80 o 
  -2   5   3       16.79       18.37      1.93 o 
  -1   5   3     1140.38     1128.43      8.70 o 
   0   5   3      579.95      642.05     10.64 o 
   1   5   3     3774.76     3883.26     24.17 o 
   2   5   3     6006.75     5930.28     50.28 o 
   3   5   3     3317.49     3160.95     22.24 o 
   4   5   3     1046.15     1008.53      9.67 o 
   5   5   3     1241.23     1347.92     10.64 o 
   6   5   3      661.40      725.21      8.70 o 
   7   5   3       20.12       27.07      2.90 o 
   8   5   3       62.17       82.19      3.87 o 
   9   5   3        0.01        2.90      2.90 o 
  10   5   3        0.95        0.97      2.90 o 
  11   5   3      248.15      286.22      5.80 o 
  12   5   3       91.57       97.66      3.87 o 
  13   5   3       29.85       34.81      3.87 o 
  14   5   3        0.48        0.00      4.83 o 
 -15   6   3       38.57       52.22      4.83 o 
 -14   6   3       11.40        6.77      3.87 o 
 -13   6   3      186.83      184.69      5.80 o 
 -12   6   3      154.40      152.78      4.83 o 
 -11   6   3        2.65        6.77      2.90 o 
 -10   6   3     1093.74     1094.58     11.60 o 
  -9   6   3      205.67      174.05      5.80 o 
  -8   6   3      527.45      518.28      4.83 o 
  -7   6   3       11.31       24.17      1.93 o 
  -6   6   3      439.03      438.99      4.83 o 
  -5   6   3     1410.30     1390.47     13.54 o 
  -4   6   3     1217.83     1223.19     13.54 o 
  -3   6   3        5.56        0.97      0.97 o 
  -2   6   3     1439.80     1643.81      6.77 o 
  -1   6   3    13033.62    13269.41     74.45 o 
   0   6   3      631.33      667.19      3.87 o 
   1   6   3     2929.57     2780.94     21.27 o 
   2   6   3     1584.17     1526.81     17.41 o 
   3   6   3     1650.17     1672.82     13.54 o 
   4   6   3        2.25        0.00      3.87 o 
   5   6   3      181.88      145.04      5.80 o 
   6   6   3      210.03      226.27      5.80 o 
   7   6   3        1.07        0.97      2.90 o 
   8   6   3       75.40       90.89      3.87 o 
   9   6   3       62.84       62.85      3.87 o 
  10   6   3        9.25       10.64      2.90 o 
  11   6   3      485.90      505.71     12.57 o 
  12   6   3      403.55      378.08      6.77 o 
  13   6   3       53.04       39.64      3.87 o 
  14   6   3        5.95       11.60      3.87 o 
 -15   7   3        7.74       11.60      4.83 o 
 -14   7   3       29.83       27.07      4.83 o 
 -13   7   3       16.76       15.47      3.87 o 
 -12   7   3        0.09        1.93      3.87 o 
 -11   7   3      153.08      153.74      4.83 o 
 -10   7   3       28.93       39.64      2.90 o 
  -9   7   3      639.08      593.71      7.74 o 
  -8   7   3      459.54      447.70      4.83 o 
  -7   7   3      662.49      615.95      6.77 o 
  -6   7   3        3.37       10.64      1.93 o 
  -5   7   3      286.11      321.03      2.90 o 
  -4   7   3     1085.78     1021.10     10.64 o 
  -3   7   3       74.33      112.17      1.93 o 
  -2   7   3     5015.55     4995.25     29.01 o 
  -1   7   3      303.53      283.32      2.90 o 
   0   7   3     3230.65     3139.68     24.17 o 
   1   7   3       17.57       43.51      4.83 o 
   2   7   3    23116.02    22520.19    144.08 o 
   3   7   3     1790.78     1698.93     14.50 o 
   4   7   3      536.72      582.10     12.57 o 
   5   7   3     1047.21     1124.56     12.57 o 
   6   7   3      586.44      581.13      9.67 o 
   7   7   3       32.42       40.61      2.90 o 
   8   7   3       55.10       62.85      3.87 o 
   9   7   3      202.24      186.62      6.77 o 
  10   7   3       40.67       36.74      2.90 o 
  11   7   3       20.94       30.94      3.87 o 
  12   7   3        8.76       12.57      3.87 o 
  13   7   3        0.05        0.97      2.90 o 
  14   7   3        1.19        3.87      3.87 o 
 -15   8   3      103.35      104.43      5.80 o 
 -14   8   3       54.99       69.62      6.77 o 
 -13   8   3       73.57       85.09      4.83 o 
 -12   8   3       10.28       11.60      3.87 o 
 -11   8   3       22.37       28.04      3.87 o 
 -10   8   3       34.05       38.68      3.87 o 
  -9   8   3      143.30      137.31      3.87 o 
  -8   8   3      209.34      237.87      4.83 o 
  -7   8   3       82.48       99.60      2.90 o 
  -6   8   3       80.12       90.89      3.87 o 
  -5   8   3      904.85      901.19      5.80 o 
  -4   8   3      736.16      712.64      4.83 o 
  -3   8   3      688.86      710.71      9.67 o 
  -2   8   3     2399.55     2564.34     17.41 o 
  -1   8   3      124.19      164.38      1.93 o 
   0   8   3      218.43      273.65      2.90 o 
   1   8   3     5896.65     5987.33     38.68 o 
   2   8   3      535.11      556.96      5.80 o 
   3   8   3     1130.15     1251.23     10.64 o 
   4   8   3      181.73      207.89      6.77 o 
   5   8   3      718.47      734.88      8.70 o 
   6   8   3        1.37       15.47      2.90 o 
   7   8   3      625.74      626.58      8.70 o 
   8   8   3        8.39       16.44      3.87 o 
   9   8   3       33.17       28.04      3.87 o 
  10   8   3        3.51        4.83      2.90 o 
  11   8   3       96.11       86.06      4.83 o 
  12   8   3       10.45        4.83      3.87 o 
  13   8   3        9.02        6.77      3.87 o 
  14   8   3       11.22       14.50      3.87 o 
 -14   9   3       51.76       47.38      5.80 o 
 -13   9   3      220.75      211.76      6.77 o 
 -12   9   3      136.62      148.91      5.80 o 
 -11   9   3       82.76       90.89      4.83 o 
 -10   9   3      293.78      287.18      7.74 o 
  -9   9   3      651.11      654.62      7.74 o 
  -8   9   3       74.14       77.36      2.90 o 
  -7   9   3        2.72        2.90      1.93 o 
  -6   9   3      876.04      834.48      6.77 o 
  -5   9   3       13.69       14.50      1.93 o 
  -4   9   3        0.74        3.87      1.93 o 
  -3   9   3     2133.39     2085.70     10.64 o 
  -2   9   3      371.10      416.75      3.87 o 
  -1   9   3      453.82      530.85      3.87 o 
   0   9   3       45.36       37.71      1.93 o 
   1   9   3      231.73      263.98      4.83 o 
   2   9   3       49.86       53.18      1.93 o 
   3   9   3     2155.92     2203.67     17.41 o 
   4   9   3      126.49      150.84      3.87 o 
   5   9   3      915.68      893.46      9.67 o 
   6   9   3     1045.95     1011.43     11.60 o 
   7   9   3        9.82       29.01      3.87 o 
   8   9   3       19.08       27.07      2.90 o 
   9   9   3       70.58       62.85      4.83 o 
  10   9   3      123.28      119.90      4.83 o 
  11   9   3       10.22       13.54      3.87 o 
  12   9   3        7.55        1.93      3.87 o 
  13   9   3        7.20        5.80      3.87 o 
 -14  10   3        4.48        7.74      4.83 o 
 -13  10   3        0.00        0.00      3.87 o 
 -12  10   3      150.24      132.47      5.80 o 
 -11  10   3       13.81        8.70      3.87 o 
 -10  10   3       93.08       81.22      3.87 o 
  -9  10   3      701.61      755.19      7.74 o 
  -8  10   3      383.19      396.45      5.80 o 
  -7  10   3      366.21      376.14      4.83 o 
  -6  10   3       28.90       34.81      1.93 o 
  -5  10   3       49.85       46.41      1.93 o 
  -4  10   3       35.50       42.55      2.90 o 
  -3  10   3      801.14      829.64      7.74 o 
  -2  10   3      770.41      768.72      4.83 o 
  -1  10   3     1646.02     1767.58     10.64 o 
   0  10   3      868.59      922.47      5.80 o 
   1  10   3      787.17      738.75      6.77 o 
   2  10   3     1518.83     1452.35     10.64 o 
   3  10   3      790.68      760.02      5.80 o 
   4  10   3     1150.49     1167.10     10.64 o 
   5  10   3      104.01      152.78      3.87 o 
   6  10   3      781.93      737.78     10.64 o 
   7  10   3       74.56       81.22      3.87 o 
   8  10   3       10.42        3.87      2.90 o 
   9  10   3       33.42       29.01      3.87 o 
  10  10   3      583.20      581.13      8.70 o 
  11  10   3        2.22        0.00      2.90 o 
  12  10   3        7.29        4.83      3.87 o 
  13  10   3        0.05        0.00      3.87 o 
 -14  11   3      279.76      286.22      9.67 o 
 -13  11   3        1.40        0.00      3.87 o 
 -12  11   3      121.03      139.24      6.77 o 
 -11  11   3        0.01        0.97      2.90 o 
 -10  11   3      380.16      392.58      6.77 o 
  -9  11   3      306.11      316.19      4.83 o 
  -8  11   3     1126.96     1192.25      9.67 o 
  -7  11   3       47.70       58.98      2.90 o 
  -6  11   3      323.88      296.85      4.83 o 
  -5  11   3       11.71       28.04      1.93 o 
  -4  11   3      877.53      898.29      7.74 o 
  -3  11   3       83.89       66.72      2.90 o 
  -2  11   3      482.75      432.23      4.83 o 
  -1  11   3      814.31      778.39      6.77 o 
   0  11   3        2.06        0.97      1.93 o 
   1  11   3       39.90       61.88      1.93 o 
   2  11   3        0.01        0.00      1.93 o 
   3  11   3      333.20      322.96      4.83 o 
   4  11   3       52.85       58.98      2.90 o 
   5  11   3       25.41       31.91      2.90 o 
   6  11   3      144.47      142.14      5.80 o 
   7  11   3       47.86       47.38      3.87 o 
   8  11   3       38.19       57.05      4.83 o 
   9  11   3       10.47        2.90      3.87 o 
  10  11   3        0.44        2.90      3.87 o 
  11  11   3       49.01       44.48      3.87 o 
  12  11   3        5.04        0.97      3.87 o 
  13  11   3       51.04       53.18      4.83 o 
 -13  12   3       50.48       47.38      4.83 o 
 -12  12   3        0.05        0.97      3.87 o 
 -11  12   3        4.11       10.64      3.87 o 
 -10  12   3        4.39        0.00      2.90 o 
  -9  12   3      279.06      300.72      5.80 o 
  -8  12   3      771.95      765.82      7.74 o 
  -7  12   3      149.44      139.24      4.83 o 
  -6  12   3      321.94      310.39      4.83 o 
  -5  12   3        7.77        5.80      1.93 o 
  -4  12   3        0.31        0.00      1.93 o 
  -3  12   3        5.51        6.77      1.93 o 
  -2  12   3      116.00      129.57      5.80 o 
  -1  12   3      308.33      331.66      4.83 o 
   0  12   3        4.33        5.80      1.93 o 
   1  12   3      147.47      152.78      3.87 o 
   2  12   3      444.77      393.55      4.83 o 
   3  12   3      296.15      326.83      4.83 o 
   4  12   3       20.99       26.11      2.90 o 
   5  12   3       78.13       84.12      2.90 o 
   6  12   3       66.62       57.05      3.87 o 
   7  12   3      253.77      263.01      5.80 o 
   8  12   3      683.26      706.84      9.67 o 
   9  12   3       75.11       78.32      3.87 o 
  10  12   3        1.43        0.00      3.87 o 
  11  12   3        1.87        0.00      2.90 o 
  12  12   3        9.56        6.77      3.87 o 
 -13  13   3       89.07      100.56      7.74 o 
 -12  13   3       21.60       15.47      4.83 o 
 -11  13   3        2.54        4.83      3.87 o 
 -10  13   3      370.99      355.84      6.77 o 
  -9  13   3       42.29       48.35      3.87 o 
  -8  13   3       52.68       56.08      2.90 o 
  -7  13   3       12.86        9.67      2.90 o 
  -6  13   3        3.61        0.00      2.90 o 
  -5  13   3      515.47      479.61      5.80 o 
  -4  13   3        0.17       13.54      1.93 o 
  -3  13   3      102.73       95.73      2.90 o 
  -2  13   3     1166.36     1200.95      9.67 o 
  -1  13   3     1305.46     1315.05     11.60 o 
   0  13   3      328.24      324.89      4.83 o 
   1  13   3       69.39       82.19      3.87 o 
   2  13   3     2183.06     2150.49     15.47 o 
   3  13   3     2490.21     2386.42     17.41 o 
   4  13   3        5.66        4.83      2.90 o 
   5  13   3       44.06       51.25      2.90 o 
   6  13   3      511.45      507.65      7.74 o 
   7  13   3        0.87        0.00      3.87 o 
   8  13   3        0.83        4.83      3.87 o 
   9  13   3        0.85        0.00      3.87 o 
  10  13   3        0.27        0.97      3.87 o 
  11  13   3       12.26        8.70      3.87 o 
  12  13   3        5.44        6.77      3.87 o 
 -12  14   3        0.95       11.60      4.83 o 
 -11  14   3       44.03       49.31      4.83 o 
 -10  14   3       38.08       37.71      4.83 o 
  -9  14   3      161.28      159.55      4.83 o 
  -8  14   3      162.57      166.31      4.83 o 
  -7  14   3       30.32       34.81      2.90 o 
  -6  14   3      148.89      138.27      3.87 o 
  -5  14   3       50.64       58.98      2.90 o 
  -4  14   3        2.25        6.77      2.90 o 
  -3  14   3      246.90      242.70      4.83 o 
  -2  14   3      331.08      326.83      4.83 o 
  -1  14   3        4.07       20.31      2.90 o 
   0  14   3      306.82      306.52      5.80 o 
   1  14   3       36.32       47.38      2.90 o 
   2  14   3        6.03        5.80      2.90 o 
   3  14   3       22.08       22.24      2.90 o 
   4  14   3        5.14        7.74      2.90 o 
   5  14   3      139.65      135.37      4.83 o 
   6  14   3        1.18        6.77      3.87 o 
   7  14   3      132.17      119.90      5.80 o 
   8  14   3        6.35        0.97      3.87 o 
   9  14   3        0.47        0.00      3.87 o 
  10  14   3        2.02        0.00      3.87 o 
  11  14   3        3.04        0.00      3.87 o 
 -12  15   3        3.95        5.80      5.80 o 
 -11  15   3       21.00       21.27      4.83 o 
 -10  15   3       93.17      113.13      6.77 o 
  -9  15   3       97.26       97.66      5.80 o 
  -8  15   3      519.45      542.46      8.70 o 
  -7  15   3      381.16      372.27      8.70 o 
  -6  15   3        3.04        2.90      3.87 o 
  -5  15   3        0.03        2.90      2.90 o 
  -4  15   3     1824.12     1782.08     16.44 o 
  -3  15   3      367.25      417.72      7.74 o 
  -2  15   3       98.59       83.16      2.90 o 
  -1  15   3        6.03       14.50      2.90 o 
   0  15   3      411.89      352.94      6.77 o 
   1  15   3       48.01       48.35      3.87 o 
   2  15   3     1252.87     1283.14     13.54 o 
   3  15   3       18.79       19.34      2.90 o 
   4  15   3        1.63        0.00      2.90 o 
   5  15   3       63.45       47.38      4.83 o 
   6  15   3      199.28      159.55      5.80 o 
   7  15   3        2.84        6.77      3.87 o 
   8  15   3       26.97       26.11      3.87 o 
   9  15   3       10.11        6.77      3.87 o 
  10  15   3        0.59        0.97      3.87 o 
  11  15   3       55.10       55.12      4.83 o 
 -11  16   3        3.86        8.70      5.80 o 
 -10  16   3        6.19        1.93      4.83 o 
  -9  16   3       15.72       17.41      4.83 o 
  -8  16   3       89.30      112.17      5.80 o 
  -7  16   3        2.63        1.93      3.87 o 
  -6  16   3       12.03        1.93      3.87 o 
  -5  16   3        0.01        0.00      2.90 o 
  -4  16   3      836.00      815.14      8.70 o 
  -3  16   3       97.90      102.50      5.80 o 
  -2  16   3        5.51        1.93      2.90 o 
  -1  16   3      390.15      383.88      7.74 o 
   0  16   3        7.38        0.97      2.90 o 
   1  16   3       16.01       12.57      2.90 o 
   2  16   3      302.26      313.29      5.80 o 
   3  16   3        6.74        4.83      2.90 o 
   4  16   3       28.73       32.88      3.87 o 
   5  16   3      295.42      299.75      7.74 o 
   6  16   3      128.78      124.74      5.80 o 
   7  16   3       51.76       44.48      4.83 o 
   8  16   3        2.96        3.87      3.87 o 
   9  16   3        1.17        0.00      3.87 o 
  10  16   3        0.22        0.00      3.87 o 
 -10  17   3       16.61       24.17      5.80 o 
  -9  17   3       17.15       27.07      5.80 o 
  -8  17   3      240.81      234.00      7.74 o 
  -7  17   3       35.08       53.18      5.80 o 
  -6  17   3       34.88       41.58      3.87 o 
  -5  17   3       17.53       29.01      2.90 o 
  -4  17   3      201.57      204.03      4.83 o 
  -3  17   3        6.56        8.70      2.90 o 
  -2  17   3        2.40        0.00      2.90 o 
  -1  17   3        4.14        5.80      2.90 o 
   0  17   3        7.28        5.80      3.87 o 
   1  17   3      143.09      132.47      4.83 o 
   2  17   3        9.15       22.24      3.87 o 
   3  17   3       61.33       57.05      3.87 o 
   4  17   3       82.77       82.19      4.83 o 
   5  17   3        0.63        0.97      3.87 o 
   6  17   3       38.45       38.68      3.87 o 
   7  17   3       79.62       83.16      5.80 o 
   8  17   3        0.53        0.97      3.87 o 
   9  17   3        2.46        0.97      4.83 o 
  -9  18   3        0.21        5.80      5.80 o 
  -8  18   3       12.68       18.37      4.83 o 
  -7  18   3       50.32       61.88      4.83 o 
  -6  18   3       14.38        1.93      3.87 o 
  -5  18   3        5.03        9.67      2.90 o 
  -4  18   3       25.84       21.27      3.87 o 
  -3  18   3        4.91        9.67      2.90 o 
  -2  18   3        9.06        4.83      2.90 o 
  -1  18   3        3.84        5.80      2.90 o 
   0  18   3      395.37      404.18     10.64 o 
   1  18   3       11.98       25.14      3.87 o 
   2  18   3      328.29      336.50      6.77 o 
   3  18   3       91.63       86.06      5.80 o 
   4  18   3        6.58        1.93      4.83 o 
   5  18   3       33.12       39.64      4.83 o 
   6  18   3        0.68        3.87      4.83 o 
   7  18   3       82.33       91.86      5.80 o 
   8  18   3        4.30        2.90      4.83 o 
  -8  19   3        3.17        0.97      4.83 o 
  -7  19   3       23.80       26.11      4.83 o 
  -6  19   3       17.26        9.67      3.87 o 
  -5  19   3       24.33       33.84      3.87 o 
  -4  19   3       34.07       37.71      3.87 o 
  -3  19   3        3.91        7.74      4.83 o 
  -2  19   3       28.32       24.17      3.87 o 
  -1  19   3       11.49        8.70      3.87 o 
   0  19   3        5.32        8.70      3.87 o 
   1  19   3      244.33      271.71      6.77 o 
   2  19   3       53.76       82.19      4.83 o 
   3  19   3        2.25        2.90      3.87 o 
   4  19   3        9.88        5.80      4.83 o 
   5  19   3        0.32        5.80      4.83 o 
   6  19   3        2.58        3.87      4.83 o 
   7  19   3       12.11       20.31      4.83 o 
  -7  20   3        9.64        6.77      5.80 o 
  -6  20   3        2.08        0.97      3.87 o 
  -5  20   3        7.19        2.90      3.87 o 
  -4  20   3        0.65        0.00      3.87 o 
  -3  20   3        0.67        0.00      3.87 o 
  -2  20   3       41.55       38.68      4.83 o 
  -1  20   3        1.90        0.00      3.87 o 
   0  20   3       73.93       74.45      4.83 o 
   1  20   3      175.97      235.93      6.77 o 
   2  20   3       26.96       31.91      5.80 o 
   3  20   3      129.32      122.80      5.80 o 
   4  20   3       18.94       16.44      4.83 o 
   5  20   3        0.88        6.77      4.83 o 
   6  20   3        0.69        4.83      4.83 o 
  -5  21   3       40.20       37.71      5.80 o 
  -4  21   3       24.67       32.88      5.80 o 
  -3  21   3        4.74        6.77      4.83 o 
  -2  21   3       12.83       17.41      4.83 o 
  -1  21   3       20.40       21.27      4.83 o 
   0  21   3       29.87       24.17      4.83 o 
   1  21   3      149.96      151.81      6.77 o 
   2  21   3        0.64        4.83      4.83 o 
   3  21   3        4.87        6.77      4.83 o 
   4  21   3        0.33        1.93      4.83 o 
  -2  22   3        6.50        2.90      4.83 o 
  -1  22   3        2.61        1.93      4.83 o 
   0  22   3      179.12      202.09     14.50 o 
   1  22   3       42.11       41.58      5.80 o 
 -16   0   4        0.33        0.00     11.60 o 
 -14   0   4      284.36      249.47     10.64 o 
 -12   0   4       41.02       61.88      4.83 o 
 -10   0   4     1290.17     1330.52     16.44 o 
  -8   0   4      122.62      116.03      4.83 o 
  -6   0   4       71.38       63.82      2.90 o 
  -4   0   4     2291.20     2352.58     33.84 o 
  -2   0   4      953.24     1034.63      9.67 o 
   0   0   4     3547.30     3567.07     75.42 o 
   2   0   4     3498.59     3251.84     29.01 o 
   4   0   4    12924.32    12811.08     84.12 o 
   6   0   4     2142.95     2047.99     29.01 o 
   8   0   4      106.50      101.53      7.74 o 
  10   0   4      874.35      861.55     26.11 o 
  12   0   4       14.78       34.81      5.80 o 
  14   0   4       10.51       15.47      6.77 o 
 -16   1   4       21.31        8.70      6.77 o 
 -15   1   4        1.59        0.97      4.83 o 
 -14   1   4       70.13       58.02      4.83 o 
 -13   1   4       12.52       16.44      2.90 o 
 -12   1   4      149.44      165.35      4.83 o 
 -11   1   4      513.42      464.13      6.77 o 
 -10   1   4      115.27      153.74      4.83 o 
  -9   1   4       36.46       46.41      2.90 o 
  -8   1   4       59.89       60.92      2.90 o 
  -7   1   4        5.94       12.57      1.93 o 
  -6   1   4      464.94      349.07      3.87 o 
  -5   1   4    20491.18    20945.03    115.07 o 
  -4   1   4    12190.30    12150.65     66.72 o 
  -3   1   4      247.48      245.60      4.83 o 
  -2   1   4      426.17      438.99      3.87 o 
  -1   1   4      153.58      192.42      3.87 o 
   0   1   4     7423.66     7389.41     49.31 o 
   1   1   4     3916.19     3715.98     54.15 o 
   2   1   4     1741.82     1744.37     13.54 o 
   3   1   4      349.03      341.33      2.90 o 
   4   1   4     1102.12     1125.53      8.70 o 
   5   1   4     2123.41     2364.18     16.44 o 
   6   1   4       64.09      109.26      2.90 o 
   7   1   4      205.36      232.07      4.83 o 
   8   1   4      128.56      151.81      7.74 o 
   9   1   4     1019.33     1133.26     11.60 o 
  10   1   4      588.24      545.36      7.74 o 
  11   1   4      688.50      676.86     15.47 o 
  12   1   4        1.99        5.80      3.87 o 
  13   1   4       55.97       58.02      4.83 o 
  14   1   4      157.09      166.31      6.77 o 
 -16   2   4        0.63        0.00      5.80 o 
 -15   2   4       98.72      114.10      6.77 o 
 -14   2   4        0.96        0.00      3.87 o 
 -13   2   4       42.32       24.17      2.90 o 
 -12   2   4       24.00       14.50      2.90 o 
 -11   2   4       17.96       23.21      2.90 o 
 -10   2   4        7.77        9.67      2.90 o 
  -9   2   4       28.33       29.01      2.90 o 
  -8   2   4     1237.19     1228.02     10.64 o 
  -7   2   4        0.98        0.97      1.93 o 
  -6   2   4     3447.71     3687.93     24.17 o 
  -5   2   4      318.30      326.83      4.83 o 
  -4   2   4    23219.77    23587.70    158.58 o 
  -3   2   4     1155.05     1229.96      3.87 o 
  -2   2   4     2770.97     2600.12     17.41 o 
  -1   2   4     1265.16     1173.87     17.41 o 
   0   2   4       50.81       31.91      5.80 o 
   1   2   4      412.65      497.01      6.77 o 
   2   2   4     3065.45     2747.10     19.34 o 
   3   2   4     1736.04     1792.72     18.37 o 
   4   2   4       25.67       29.01      4.83 o 
   5   2   4     2112.26     2215.27     13.54 o 
   6   2   4        6.15        8.70      1.93 o 
   7   2   4     1226.89     1134.23      9.67 o 
   8   2   4      282.47      297.82      5.80 o 
   9   2   4      443.72      492.18      7.74 o 
  10   2   4      905.16      950.51     10.64 o 
  11   2   4      198.89      212.73      7.74 o 
  12   2   4      360.31      372.27     11.60 o 
  13   2   4        1.93        1.93      3.87 o 
  14   2   4       24.84       37.71      5.80 o 
 -16   3   4       27.97       21.27      5.80 o 
 -15   3   4        1.76        0.00      3.87 o 
 -14   3   4       36.40       36.74      4.83 o 
 -13   3   4        0.49        3.87      3.87 o 
 -12   3   4       15.56       12.57      2.90 o 
 -11   3   4        5.71        9.67      1.93 o 
 -10   3   4     1767.35     1870.08     13.54 o 
  -9   3   4      585.74      624.65      6.77 o 
  -8   3   4        1.18       21.27      1.93 o 
  -7   3   4     1183.97     1229.96      9.67 o 
  -6   3   4     1459.01     1537.45     11.60 o 
  -5   3   4      245.02      216.60      3.87 o 
  -4   3   4       30.07       30.94      1.93 o 
  -3   3   4      992.26      824.81      6.77 o 
  -2   3   4       77.93       90.89      2.90 o 
  -1   3   4      552.16      472.84      4.83 o 
   0   3   4      831.90      819.00     10.64 o 
   1   3   4        2.70        7.74      1.93 o 
   2   3   4     4552.79     4546.58     23.21 o 
   3   3   4     1949.26     1965.80     28.04 o 
   4   3   4       29.86        7.74      3.87 o 
   5   3   4     1072.39     1026.90     14.50 o 
   6   3   4      279.51      279.45      5.80 o 
   7   3   4      485.67      474.77      5.80 o 
   8   3   4      324.41      372.27      6.77 o 
   9   3   4        8.62        3.87      2.90 o 
  10   3   4       62.63       91.86      4.83 o 
  11   3   4      435.72      456.40      7.74 o 
  12   3   4        1.11        1.93      3.87 o 
  13   3   4       31.39       20.31      3.87 o 
  14   3   4        2.81        4.83      4.83 o 
 -16   4   4       45.50       63.82      5.80 o 
 -15   4   4       48.47       51.25      4.83 o 
 -14   4   4        0.71        0.97      3.87 o 
 -13   4   4      141.33      143.11      6.77 o 
 -12   4   4        3.83        0.97      2.90 o 
 -11   4   4      182.01      174.05      4.83 o 
 -10   4   4       21.26       14.50      2.90 o 
  -9   4   4        0.50        3.87      2.90 o 
  -8   4   4      137.08      159.55      2.90 o 
  -7   4   4      109.38      115.07      2.90 o 
  -6   4   4       46.26       49.31      2.90 o 
  -5   4   4      789.33      808.37      7.74 o 
  -4   4   4    19214.35    19383.41    117.00 o 
  -3   4   4      103.96      136.34      3.87 o 
  -2   4   4     2029.25     1996.74     13.54 o 
  -1   4   4     2216.24     2395.13     18.37 o 
   0   4   4      403.45      508.61      9.67 o 
   1   4   4     2828.66     2791.58     17.41 o 
   2   4   4       16.97        1.93      3.87 o 
   3   4   4        1.59       15.47      7.74 o 
   4   4   4     1407.78     1409.81     19.34 o 
   5   4   4       28.65       43.51      2.90 o 
   6   4   4      114.14      117.97      3.87 o 
   7   4   4       44.60       45.45      2.90 o 
   8   4   4      306.88      326.83      5.80 o 
   9   4   4      319.76      329.73      5.80 o 
  10   4   4      194.71      167.28      4.83 o 
  11   4   4      632.34      668.16      7.74 o 
  12   4   4      118.36      127.64      4.83 o 
  13   4   4       18.07        8.70      3.87 o 
  14   4   4        0.01        0.00      4.83 o 
 -15   5   4       56.51       59.95      4.83 o 
 -14   5   4      225.79      247.54      7.74 o 
 -13   5   4       62.52       54.15      4.83 o 
 -12   5   4      138.58      135.37      5.80 o 
 -11   5   4      449.91      394.51      7.74 o 
 -10   5   4      120.19      124.74      4.83 o 
  -9   5   4        2.64        2.90      2.90 o 
  -8   5   4       58.44       70.59      2.90 o 
  -7   5   4      143.45      135.37      2.90 o 
  -6   5   4     1163.98     1124.56     10.64 o 
  -5   5   4     1144.07     1147.77     10.64 o 
  -4   5   4      409.80      479.61      4.83 o 
  -3   5   4      205.95      184.69      1.93 o 
  -2   5   4     8262.99     8191.01     60.92 o 
  -1   5   4     6099.85     6173.95     39.64 o 
   0   5   4     3796.68     3750.79     20.31 o 
   1   5   4     1129.54     1272.50      8.70 o 
   2   5   4      178.52      185.65      4.83 o 
   3   5   4       31.20       38.68      2.90 o 
   4   5   4      127.15      143.11      6.77 o 
   5   5   4       62.31       62.85      3.87 o 
   6   5   4     2058.14     1879.74     15.47 o 
   7   5   4      203.84      196.29      5.80 o 
   8   5   4       43.21       48.35      3.87 o 
   9   5   4      196.72      195.32      4.83 o 
  10   5   4      406.69      455.43      6.77 o 
  11   5   4      348.58      387.75      6.77 o 
  12   5   4        8.76        5.80      3.87 o 
  13   5   4       39.83       38.68      3.87 o 
  14   5   4        0.91        0.00      4.83 o 
 -15   6   4        0.05        0.97      4.83 o 
 -14   6   4        3.50        0.00      3.87 o 
 -13   6   4        0.24        0.97      3.87 o 
 -12   6   4       12.13       11.60      3.87 o 
 -11   6   4        5.21        2.90      3.87 o 
 -10   6   4      143.16      138.27      5.80 o 
  -9   6   4        0.10        0.00      2.90 o 
  -8   6   4       18.60       18.37      1.93 o 
  -7   6   4      217.40      201.12      4.83 o 
  -6   6   4       31.59       30.94      2.90 o 
  -5   6   4       53.60       77.36      1.93 o 
  -4   6   4       44.92       44.48      4.83 o 
  -3   6   4      268.35      327.79      4.83 o 
  -2   6   4     5852.18     6026.01     40.61 o 
  -1   6   4      577.36      592.74      3.87 o 
   0   6   4      924.37      959.21      4.83 o 
   1   6   4     9788.55     9946.01     59.95 o 
   2   6   4     1273.44     1398.20     13.54 o 
   3   6   4     1924.56     1986.11     24.17 o 
   4   6   4       13.22       42.55      5.80 o 
   5   6   4      105.00       91.86      4.83 o 
   6   6   4      209.60      196.29      5.80 o 
   7   6   4      392.05      398.38      6.77 o 
   8   6   4       45.36       43.51      5.80 o 
   9   6   4       79.66       73.49      4.83 o 
  10   6   4      100.67      106.36      3.87 o 
  11   6   4       84.39       94.76      3.87 o 
  12   6   4       16.43       17.41      3.87 o 
  13   6   4        7.87        5.80      3.87 o 
  14   6   4       11.34        6.77      4.83 o 
 -15   7   4       51.48       56.08      5.80 o 
 -14   7   4       56.03       79.29      4.83 o 
 -13   7   4       25.03       22.24      3.87 o 
 -12   7   4      138.24      132.47      5.80 o 
 -11   7   4       10.76        6.77      3.87 o 
 -10   7   4      317.55      312.32      6.77 o 
  -9   7   4      236.35      203.06      6.77 o 
  -8   7   4      159.18      149.88      3.87 o 
  -7   7   4     1497.88     1410.78     10.64 o 
  -6   7   4      490.44      511.51      5.80 o 
  -5   7   4      232.50      286.22      3.87 o 
  -4   7   4       74.05      106.36      2.90 o 
  -3   7   4     3572.90     3625.08     19.34 o 
  -2   7   4       17.73       36.74      2.90 o 
  -1   7   4      476.57      510.55      5.80 o 
   0   7   4     1076.65     1027.86      6.77 o 
   1   7   4       23.20       23.21      2.90 o 
   2   7   4      951.73     1022.06      4.83 o 
   3   7   4      201.99      200.16      2.90 o 
   4   7   4     1528.55     1590.63     13.54 o 
   5   7   4      420.90      414.82      6.77 o 
   6   7   4      158.40      141.17      5.80 o 
   7   7   4       96.30      134.41      4.83 o 
   8   7   4      119.48      108.30      3.87 o 
   9   7   4      165.49      122.80      6.77 o 
  10   7   4        0.07        0.00      2.90 o 
  11   7   4       28.62       25.14      3.87 o 
  12   7   4       16.12        9.67      3.87 o 
  13   7   4       52.28       47.38      5.80 o 
  14   7   4       46.21       45.45      4.83 o 
 -15   8   4        0.78        0.00      4.83 o 
 -14   8   4       96.68       87.99      5.80 o 
 -13   8   4      152.94      166.31      6.77 o 
 -12   8   4        6.85       18.37      3.87 o 
 -11   8   4      460.97      487.34      9.67 o 
 -10   8   4        5.74        0.00      3.87 o 
  -9   8   4       24.41       30.94      2.90 o 
  -8   8   4       10.96       18.37      2.90 o 
  -7   8   4      512.40      524.09      5.80 o 
  -6   8   4     2690.44     2673.61     20.31 o 
  -5   8   4     1657.43     1594.50     11.60 o 
  -4   8   4      558.89      592.74      3.87 o 
  -3   8   4      423.11      486.37      3.87 o 
  -2   8   4      291.62      275.58      3.87 o 
  -1   8   4     3068.98     3091.33     22.24 o 
   0   8   4     3310.18     3255.71     23.21 o 
   1   8   4      107.32      116.03      5.80 o 
   2   8   4       12.31       22.24      2.90 o 
   3   8   4       61.45       71.55      3.87 o 
   4   8   4      185.00      191.46      4.83 o 
   5   8   4      487.39      431.26      7.74 o 
   6   8   4       63.55       63.82      4.83 o 
   7   8   4       78.54       65.75      3.87 o 
   8   8   4       65.22       59.95      3.87 o 
   9   8   4      145.42      119.90      4.83 o 
  10   8   4        1.89        2.90      2.90 o 
  11   8   4      148.22      151.81      4.83 o 
  12   8   4        2.34        1.93      3.87 o 
  13   8   4        3.15        1.93      3.87 o 
 -14   9   4        6.60        8.70      4.83 o 
 -13   9   4      193.74      193.39      6.77 o 
 -12   9   4      385.29      373.24      9.67 o 
 -11   9   4        7.63       14.50      3.87 o 
 -10   9   4      265.72      277.51      6.77 o 
  -9   9   4       37.44       56.08      3.87 o 
  -8   9   4      127.21      156.65      3.87 o 
  -7   9   4       20.48       24.17      2.90 o 
  -6   9   4      217.85      234.00      3.87 o 
  -5   9   4     1932.80     1926.16     13.54 o 
  -4   9   4     1675.25     1761.78     10.64 o 
  -3   9   4      195.56      268.81      2.90 o 
  -2   9   4      749.27      714.57      4.83 o 
  -1   9   4      645.01      667.19      5.80 o 
   0   9   4       48.51       38.68      2.90 o 
   1   9   4      112.05      152.78      2.90 o 
   2   9   4      993.25      988.22      9.67 o 
   3   9   4      145.77      170.18      2.90 o 
   4   9   4        0.44        0.00      1.93 o 
   5   9   4      942.31      983.38     12.57 o 
   6   9   4      247.74      225.30      5.80 o 
   7   9   4       41.93       44.48      3.87 o 
   8   9   4      751.99      672.99      8.70 o 
   9   9   4       10.09        9.67      2.90 o 
  10   9   4      181.26      150.84      4.83 o 
  11   9   4       97.08       90.89      4.83 o 
  12   9   4       25.34        8.70      3.87 o 
  13   9   4       16.61       16.44      3.87 o 
 -14  10   4       39.01       36.74      7.74 o 
 -13  10   4       58.19       67.69      4.83 o 
 -12  10   4      169.67      181.79      5.80 o 
 -11  10   4      223.52      211.76      5.80 o 
 -10  10   4       35.86       43.51      3.87 o 
  -9  10   4      130.35      141.17      4.83 o 
  -8  10   4        8.19       41.58      2.90 o 
  -7  10   4       72.08       95.73      2.90 o 
  -6  10   4       84.40       91.86      2.90 o 
  -5  10   4      178.75      178.89      3.87 o 
  -4  10   4      666.26      688.47      5.80 o 
  -3  10   4       49.76       56.08      1.93 o 
  -2  10   4      264.64      208.86      2.90 o 
  -1  10   4        0.40        1.93      1.93 o 
   0  10   4      234.94      235.93      3.87 o 
   1  10   4      352.96      393.55      5.80 o 
   2  10   4      711.55      643.99      7.74 o 
   3  10   4       41.23       64.79      1.93 o 
   4  10   4      154.35      182.75      4.83 o 
   5  10   4       83.79       84.12      4.83 o 
   6  10   4        4.81       20.31      3.87 o 
   7  10   4      673.99      560.83      7.74 o 
   8  10   4      317.03      336.50      6.77 o 
   9  10   4       96.47      104.43      3.87 o 
  10  10   4        9.95        9.67      3.87 o 
  11  10   4        2.46        0.00      3.87 o 
  12  10   4        0.50        0.00      3.87 o 
  13  10   4       92.92      104.43      4.83 o 
 -14  11   4       12.30        6.77      4.83 o 
 -13  11   4        4.41        4.83      4.83 o 
 -12  11   4       92.95       87.03      4.83 o 
 -11  11   4        0.02        0.00      2.90 o 
 -10  11   4      118.07      143.11      4.83 o 
  -9  11   4       48.68       46.41      3.87 o 
  -8  11   4     1926.12     1920.36     15.47 o 
  -7  11   4       48.02       52.22      2.90 o 
  -6  11   4      160.34      164.38      3.87 o 
  -5  11   4       65.11       70.59      2.90 o 
  -4  11   4      181.81      158.58      3.87 o 
  -3  11   4     2100.56     2037.36     17.41 o 
  -2  11   4        0.23        1.93      1.93 o 
  -1  11   4      397.40      367.44      3.87 o 
   0  11   4        7.17        4.83      1.93 o 
   1  11   4      681.64      737.78      6.77 o 
   2  11   4        6.46        9.67      2.90 o 
   3  11   4       49.66       42.55      2.90 o 
   4  11   4       99.66      100.56      2.90 o 
   5  11   4      650.89      604.34      8.70 o 
   6  11   4        3.45        9.67      3.87 o 
   7  11   4        1.95        0.00      2.90 o 
   8  11   4      207.92      172.12      6.77 o 
   9  11   4       11.90        2.90      3.87 o 
  10  11   4       23.39       22.24      4.83 o 
  11  11   4        6.93        0.97      3.87 o 
  12  11   4        6.41        8.70      3.87 o 
 -13  12   4        0.34        0.00      4.83 o 
 -12  12   4       63.44       60.92      4.83 o 
 -11  12   4        6.54        8.70      3.87 o 
 -10  12   4      919.27      921.50     10.64 o 
  -9  12   4      396.62      414.82      6.77 o 
  -8  12   4       47.90       59.95      2.90 o 
  -7  12   4        2.95        8.70      2.90 o 
  -6  12   4       15.41       14.50      1.93 o 
  -5  12   4        3.34        0.97      1.93 o 
  -4  12   4       88.34       88.96      2.90 o 
  -3  12   4        3.50       10.64      1.93 o 
  -2  12   4      117.22      139.24      4.83 o 
  -1  12   4     2331.76     2214.31     16.44 o 
   0  12   4     1877.68     1853.64     14.50 o 
   1  12   4     3143.06     3015.91     24.17 o 
   2  12   4      315.09      349.07      6.77 o 
   3  12   4      815.04      798.70      8.70 o 
   4  12   4      470.94      496.04      5.80 o 
   5  12   4      199.43      236.90      6.77 o 
   6  12   4      715.76      693.30      8.70 o 
   7  12   4      341.59      354.87      5.80 o 
   8  12   4       31.58       45.45      3.87 o 
   9  12   4        0.91        0.97      2.90 o 
  10  12   4       15.99        8.70      3.87 o 
  11  12   4        5.26        0.00      3.87 o 
  12  12   4        8.59        3.87      3.87 o 
 -13  13   4        2.00        0.00      4.83 o 
 -12  13   4        4.19        3.87      3.87 o 
 -11  13   4      148.86      137.31      5.80 o 
 -10  13   4      510.64      496.04      8.70 o 
  -9  13   4      514.79      552.13      8.70 o 
  -8  13   4      708.50      722.31      8.70 o 
  -7  13   4      365.94      369.37      5.80 o 
  -6  13   4       57.84       64.79      2.90 o 
  -5  13   4      113.62      118.93      2.90 o 
  -4  13   4       19.78       15.47      1.93 o 
  -3  13   4      328.80      302.65      4.83 o 
  -2  13   4     1588.48     1624.47     14.50 o 
  -1  13   4     1419.24     1406.91     13.54 o 
   0  13   4     2780.97     2714.22     21.27 o 
   1  13   4      584.14      616.91      6.77 o 
   2  13   4       59.46       71.55      3.87 o 
   3  13   4     1051.18     1050.10      9.67 o 
   4  13   4      338.18      313.29      6.77 o 
   5  13   4      251.98      228.20      6.77 o 
   6  13   4       51.24       46.41      3.87 o 
   7  13   4      433.20      460.27      7.74 o 
   8  13   4        0.07        0.97      3.87 o 
   9  13   4        4.60        2.90      3.87 o 
  10  13   4       29.31       29.98      4.83 o 
  11  13   4        0.77        0.97      3.87 o 
 -12  14   4        3.06        0.00      4.83 o 
 -11  14   4       27.52       30.94      4.83 o 
 -10  14   4       13.74        8.70      4.83 o 
  -9  14   4      173.35      160.51      5.80 o 
  -8  14   4      164.53      168.25      4.83 o 
  -7  14   4        0.13        0.97      3.87 o 
  -6  14   4        5.65        2.90      2.90 o 
  -5  14   4        2.10        0.97      2.90 o 
  -4  14   4       18.69       13.54      2.90 o 
  -3  14   4      130.36      165.35      3.87 o 
  -2  14   4       79.19       72.52      3.87 o 
  -1  14   4       10.64       15.47      2.90 o 
   0  14   4      223.80      180.82      4.83 o 
   1  14   4       93.38       95.73      2.90 o 
   2  14   4      281.58      258.17      4.83 o 
   3  14   4      100.87      119.90      4.83 o 
   4  14   4        1.02        0.97      3.87 o 
   5  14   4      116.86      143.11      5.80 o 
   6  14   4      233.49      229.17      6.77 o 
   7  14   4        1.56       27.07      3.87 o 
   8  14   4        6.76        3.87      3.87 o 
   9  14   4        0.39        0.00      3.87 o 
  10  14   4        1.07        0.00      3.87 o 
  11  14   4        3.93        3.87      4.83 o 
 -12  15   4        9.38       10.64      5.80 o 
 -11  15   4       44.63       49.31      5.80 o 
 -10  15   4        1.73        0.97      4.83 o 
  -9  15   4      404.90      438.99      8.70 o 
  -8  15   4       40.49       48.35      4.83 o 
  -7  15   4        3.23        0.00      3.87 o 
  -6  15   4       82.54       64.79      3.87 o 
  -5  15   4       69.66       70.59      3.87 o 
  -4  15   4       37.00       33.84      2.90 o 
  -3  15   4      506.98      475.74      6.77 o 
  -2  15   4        0.99       20.31      2.90 o 
  -1  15   4     1100.40     1072.34     13.54 o 
   0  15   4      148.97      160.51      4.83 o 
   1  15   4      264.51      264.94      5.80 o 
   2  15   4       14.54       16.44      2.90 o 
   3  15   4      734.05      673.96      8.70 o 
   4  15   4        5.87        2.90      3.87 o 
   5  15   4        0.06        0.00      3.87 o 
   6  15   4        0.77        0.97      3.87 o 
   7  15   4      118.33      112.17      4.83 o 
   8  15   4       18.56       17.41      3.87 o 
   9  15   4       54.18       46.41      4.83 o 
  10  15   4       24.76       27.07      4.83 o 
 -11  16   4       62.92       73.49      6.77 o 
 -10  16   4       20.84       22.24      5.80 o 
  -9  16   4       27.01       38.68      6.77 o 
  -8  16   4        3.16        0.97      3.87 o 
  -7  16   4        0.35        0.97      3.87 o 
  -6  16   4       37.44       53.18      3.87 o 
  -5  16   4      179.63      176.95      4.83 o 
  -4  16   4        4.14       12.57      2.90 o 
  -3  16   4      592.15      526.99      8.70 o 
  -2  16   4       89.83      119.90      3.87 o 
  -1  16   4       98.67       86.06      3.87 o 
   0  16   4      562.09      519.25      6.77 o 
   1  16   4        6.30       14.50      3.87 o 
   2  16   4        5.56       16.44      2.90 o 
   3  16   4      136.08      139.24      4.83 o 
   4  16   4       28.49       44.48      3.87 o 
   5  16   4        3.83        6.77      3.87 o 
   6  16   4       18.71       19.34      3.87 o 
   7  16   4       42.74       35.78      3.87 o 
   8  16   4        9.08        7.74      3.87 o 
   9  16   4       17.93       18.37      4.83 o 
  10  16   4        0.15        0.00      4.83 o 
 -10  17   4       13.18       13.54      5.80 o 
  -9  17   4      430.85      450.60     10.64 o 
  -8  17   4      133.24      126.67      5.80 o 
  -7  17   4        0.08        0.00      3.87 o 
  -6  17   4        0.03        0.97      3.87 o 
  -5  17   4        6.47        7.74      2.90 o 
  -4  17   4        1.58        0.00      2.90 o 
  -3  17   4       12.68       13.54      2.90 o 
  -2  17   4       74.73       83.16      3.87 o 
  -1  17   4        2.19        0.97      2.90 o 
   0  17   4        1.09        0.00      3.87 o 
   1  17   4      490.45      501.85      6.77 o 
   2  17   4       10.50       13.54      3.87 o 
   3  17   4       57.29       57.05      4.83 o 
   4  17   4        0.38        0.00      4.83 o 
   5  17   4       48.75       41.58      4.83 o 
   6  17   4       32.92       38.68      4.83 o 
   7  17   4       36.29       37.71      4.83 o 
   8  17   4        1.14        4.83      4.83 o 
   9  17   4        1.60        4.83      4.83 o 
  -9  18   4        0.01        1.93      5.80 o 
  -8  18   4       66.24       69.62      5.80 o 
  -7  18   4        1.65        0.00      3.87 o 
  -6  18   4        0.20        1.93      3.87 o 
  -5  18   4      108.19      101.53      4.83 o 
  -4  18   4       74.71       70.59      3.87 o 
  -3  18   4       46.80       54.15      3.87 o 
  -2  18   4      134.18      134.41      4.83 o 
  -1  18   4       15.11       10.64      3.87 o 
   0  18   4       53.92       42.55      3.87 o 
   1  18   4      448.99      436.09      7.74 o 
   2  18   4      182.85      173.08      6.77 o 
   3  18   4       65.01       55.12      4.83 o 
   4  18   4       16.99       23.21      4.83 o 
   5  18   4        2.45       16.44      4.83 o 
   6  18   4        4.21        8.70      4.83 o 
   7  18   4        3.23        2.90      4.83 o 
   8  18   4        7.80       14.50      4.83 o 
  -8  19   4       42.32       46.41      5.80 o 
  -7  19   4        7.86        0.00      4.83 o 
  -6  19   4        4.84        0.00      3.87 o 
  -5  19   4       33.47       35.78      4.83 o 
  -4  19   4       26.22       35.78      3.87 o 
  -3  19   4       10.75       19.34      3.87 o 
  -2  19   4        4.04        0.00      3.87 o 
  -1  19   4        3.80        7.74      3.87 o 
   0  19   4       44.59       31.91      3.87 o 
   1  19   4       23.77       38.68      3.87 o 
   2  19   4       10.21       30.94      4.83 o 
   3  19   4       28.76       52.22      4.83 o 
   4  19   4        0.00        0.97      4.83 o 
   5  19   4       12.46       23.21      4.83 o 
   6  19   4       97.43      109.26      6.77 o 
   7  19   4       14.82       16.44      4.83 o 
  -7  20   4        7.78        9.67      4.83 o 
  -6  20   4        2.25        0.97      4.83 o 
  -5  20   4        3.96        0.00      3.87 o 
  -4  20   4        9.54        1.93      3.87 o 
  -3  20   4      104.43      103.46      5.80 o 
  -2  20   4        1.32        0.00      3.87 o 
  -1  20   4       50.15       58.02      4.83 o 
   0  20   4        6.48       12.57      3.87 o 
   1  20   4      321.97      341.33      8.70 o 
   2  20   4      185.94      187.59      6.77 o 
   3  20   4      115.86      112.17      5.80 o 
   4  20   4        5.86        4.83      4.83 o 
   5  20   4        0.05        0.00      4.83 o 
  -5  21   4        8.52        9.67      4.83 o 
  -4  21   4        0.11        0.00      5.80 o 
  -3  21   4       23.71       23.21      4.83 o 
  -2  21   4        0.02        0.00      4.83 o 
  -1  21   4        1.34        4.83      4.83 o 
   0  21   4       18.92       15.47      4.83 o 
   1  21   4        7.62        5.80      4.83 o 
   2  21   4        2.80       10.64      5.80 o 
   3  21   4        8.04        4.83      4.83 o 
 -15   0   5       22.41       21.27     11.60 o 
 -13   0   5       14.11       15.47      5.80 o 
 -11   0   5      271.13      311.36      8.70 o 
  -9   0   5     6549.15     6424.39     62.85 o 
  -7   0   5     1278.25     1306.34     16.44 o 
  -5   0   5     6555.44     6504.65     56.08 o 
  -3   0   5     8130.42     8060.47     48.35 o 
  -1   0   5     6207.43     6172.99     35.78 o 
   1   0   5      248.93      203.06      5.80 o 
   3   0   5     1973.36     2036.39     14.50 o 
   5   0   5      153.60      126.67      4.83 o 
   7   0   5        1.57        0.00      4.83 o 
   9   0   5       12.24       19.34      6.77 o 
  11   0   5      559.11      541.49     27.07 o 
  13   0   5       58.58       34.81      7.74 o 
 -16   1   5        8.84        0.00      6.77 o 
 -15   1   5       14.17        7.74      6.77 o 
 -14   1   5       53.07       45.45      6.77 o 
 -13   1   5      112.31      121.84      7.74 o 
 -12   1   5       21.89       15.47      2.90 o 
 -11   1   5      467.79      437.06      6.77 o 
 -10   1   5       20.03       15.47      2.90 o 
  -9   1   5      171.86      183.72      4.83 o 
  -8   1   5      115.53       96.69      2.90 o 
  -7   1   5        3.13       11.60      1.93 o 
  -6   1   5     2738.83     2580.78     14.50 o 
  -5   1   5     2167.29     2225.91     18.37 o 
  -4   1   5     2853.51     3218.97     19.34 o 
  -3   1   5     2436.59     2484.09     28.04 o 
  -2   1   5      485.73      488.31     10.64 o 
  -1   1   5      452.93      403.22      6.77 o 
   0   1   5     1776.73     1835.26     15.47 o 
   1   1   5     2783.66     2626.23     24.17 o 
   2   1   5     4270.08     4157.87     46.41 o 
   3   1   5      136.07      102.50      2.90 o 
   4   1   5     1900.18     1942.60     16.44 o 
   5   1   5        0.51        0.00      1.93 o 
   6   1   5     1789.19     1929.06     17.41 o 
   7   1   5       57.84       42.55      2.90 o 
   8   1   5       46.23       29.01      2.90 o 
   9   1   5       84.81       86.06      3.87 o 
  10   1   5        3.50       13.54      3.87 o 
  11   1   5      142.17      168.25      6.77 o 
  12   1   5      231.81      244.64      8.70 o 
  13   1   5       60.86       79.29      5.80 o 
  14   1   5       56.12       52.22      5.80 o 
 -16   2   5       11.13        2.90      6.77 o 
 -15   2   5       91.35       91.86      8.70 o 
 -14   2   5        1.51        0.00      3.87 o 
 -13   2   5       75.56       85.09      4.83 o 
 -12   2   5       24.49       25.14      2.90 o 
 -11   2   5      138.04      125.70      4.83 o 
 -10   2   5      214.08      224.33      4.83 o 
  -9   2   5      115.85       99.60      3.87 o 
  -8   2   5        4.74       43.51      2.90 o 
  -7   2   5     1040.04     1032.70      8.70 o 
  -6   2   5     1610.01     1763.71     10.64 o 
  -5   2   5     2099.66     2224.94     20.31 o 
  -4   2   5      867.68      978.55     11.60 o 
  -3   2   5     7681.80     7954.10     49.31 o 
  -2   2   5     1285.63     1283.14     13.54 o 
  -1   2   5      249.38      307.49      4.83 o 
   0   2   5     1235.90     1246.39     11.60 o 
   1   2   5    11076.84    11032.86    105.40 o 
   2   2   5      350.12      292.98      3.87 o 
   3   2   5        2.86        0.97      1.93 o 
   4   2   5     4646.08     5092.91     34.81 o 
   5   2   5       23.43       27.07      1.93 o 
   6   2   5       11.95       13.54      1.93 o 
   7   2   5      154.78      154.71      3.87 o 
   8   2   5      223.33      219.50      5.80 o 
   9   2   5      231.35      235.93      5.80 o 
  10   2   5       31.77       66.72      7.74 o 
  11   2   5       75.86       97.66      4.83 o 
  12   2   5       10.29       17.41      4.83 o 
  13   2   5      121.10      125.70      6.77 o 
  14   2   5        9.76       12.57      4.83 o 
 -16   3   5        8.49        2.90      6.77 o 
 -15   3   5        0.06        0.00      4.83 o 
 -14   3   5       29.89       17.41      3.87 o 
 -13   3   5       67.50       78.32      4.83 o 
 -12   3   5        4.29        2.90      3.87 o 
 -11   3   5      572.76      520.22      7.74 o 
 -10   3   5        4.18        6.77      2.90 o 
  -9   3   5      339.72      339.40      5.80 o 
  -8   3   5      457.50      484.44      6.77 o 
  -7   3   5     2864.87     2905.67     24.17 o 
  -6   3   5       12.67        8.70      0.97 o 
  -5   3   5     1331.77     1431.08     12.57 o 
  -4   3   5      535.22      627.55      3.87 o 
  -3   3   5     1127.25     1103.29      5.80 o 
  -2   3   5     1073.36      914.73     13.54 o 
  -1   3   5      462.24      436.09      5.80 o 
   0   3   5      151.83      151.81      3.87 o 
   1   3   5     4021.27     3644.42     21.27 o 
   2   3   5      558.34      549.23      6.77 o 
   3   3   5     1500.94     1550.98     13.54 o 
   4   3   5       23.40       24.17      3.87 o 
   5   3   5      858.27      871.22      8.70 o 
   6   3   5      488.10      436.09      5.80 o 
   7   3   5       55.81       68.65      3.87 o 
   8   3   5      500.28      507.65      8.70 o 
   9   3   5       16.73       23.21      2.90 o 
  10   3   5     1238.08     1189.34     20.31 o 
  11   3   5       17.89       33.84      4.83 o 
  12   3   5       42.20       53.18      4.83 o 
  13   3   5       35.56       43.51      4.83 o 
  14   3   5       18.60        9.67      4.83 o 
 -16   4   5       20.22       11.60      5.80 o 
 -15   4   5        3.26        0.97      3.87 o 
 -14   4   5       10.47        9.67      3.87 o 
 -13   4   5      198.97      207.89      6.77 o 
 -12   4   5       36.33       23.21      3.87 o 
 -11   4   5       96.62      101.53      5.80 o 
 -10   4   5      100.30      114.10      2.90 o 
  -9   4   5       18.47       22.24      2.90 o 
  -8   4   5      515.08      593.71      6.77 o 
  -7   4   5     1312.27     1402.07     15.47 o 
  -6   4   5     1089.36     1130.36     11.60 o 
  -5   4   5     2204.07     2332.28     19.34 o 
  -4   4   5      608.68      563.73      5.80 o 
  -3   4   5       28.55       18.37      2.90 o 
  -2   4   5     5589.62     5900.31     39.64 o 
  -1   4   5     1216.58     1255.10      7.74 o 
   0   4   5      693.03      716.51      6.77 o 
   1   4   5     1424.05     1344.06     10.64 o 
   2   4   5     3348.89     3305.02     25.14 o 
   3   4   5      305.08      336.50      8.70 o 
   4   4   5      167.98      196.29      2.90 o 
   5   4   5      732.71      798.70      8.70 o 
   6   4   5       85.80       76.39      3.87 o 
   7   4   5     1501.24     1421.41     14.50 o 
   8   4   5        2.67        2.90      2.90 o 
   9   4   5       25.80       18.37      2.90 o 
  10   4   5      172.65      197.26      4.83 o 
  11   4   5       20.89       28.04      3.87 o 
  12   4   5       50.78       44.48      4.83 o 
  13   4   5        6.62        0.00      4.83 o 
  14   4   5        0.54        0.00      4.83 o 
 -15   5   5      150.53      119.90      7.74 o 
 -14   5   5      124.26      115.07      5.80 o 
 -13   5   5        2.52        8.70      3.87 o 
 -12   5   5        3.38        1.93      3.87 o 
 -11   5   5      699.77      666.23     12.57 o 
 -10   5   5        2.48        1.93      3.87 o 
  -9   5   5       58.45       51.25      1.93 o 
  -8   5   5      175.63      182.75      3.87 o 
  -7   5   5       10.71       17.41      2.90 o 
  -6   5   5     1580.29     1666.05     10.64 o 
  -5   5   5       27.73       43.51      2.90 o 
  -4   5   5     1231.11     1207.72     10.64 o 
  -3   5   5        6.80        0.00      2.90 o 
  -2   5   5      148.27      175.98      1.93 o 
  -1   5   5    12795.68    12855.56     84.12 o 
   0   5   5     4264.84     4314.52     31.91 o 
   1   5   5      178.50      165.35      2.90 o 
   2   5   5     1363.21     1409.81      6.77 o 
   3   5   5     2587.28     2871.83     23.21 o 
   4   5   5      317.84      361.64      8.70 o 
   5   5   5       85.81       53.18      5.80 o 
   6   5   5       47.61       41.58      3.87 o 
   7   5   5      144.08      158.58      4.83 o 
   8   5   5       27.98       19.34      2.90 o 
   9   5   5        0.22        0.00      2.90 o 
  10   5   5        0.11        0.97      2.90 o 
  11   5   5        0.68        2.90      3.87 o 
  12   5   5       52.04       59.95      4.83 o 
  13   5   5        2.40        5.80      4.83 o 
  14   5   5       40.19       42.55      5.80 o 
 -15   6   5        0.46        0.00      4.83 o 
 -14   6   5        4.34        8.70      3.87 o 
 -13   6   5        2.04        3.87      4.83 o 
 -12   6   5       29.32       29.98      3.87 o 
 -11   6   5      153.98      147.94      4.83 o 
 -10   6   5        2.01       15.47      3.87 o 
  -9   6   5      149.69      146.98      3.87 o 
  -8   6   5       83.51       73.49      3.87 o 
  -7   6   5      174.03      174.05      5.80 o 
  -6   6   5       72.38       85.09      5.80 o 
  -5   6   5     2002.37     2104.08     20.31 o 
  -4   6   5      727.01      753.25      5.80 o 
  -3   6   5      149.91      148.91      1.93 o 
  -2   6   5      669.37      617.88      5.80 o 
  -1   6   5      741.22      965.98      8.70 o 
   0   6   5      313.14      295.89      4.83 o 
   1   6   5       16.45        2.90      1.93 o 
   2   6   5       58.55       64.79      3.87 o 
   3   6   5        0.32       14.50      5.80 o 
   4   6   5       72.51       87.99      3.87 o 
   5   6   5       32.11       31.91      2.90 o 
   6   6   5      460.99      441.89      6.77 o 
   7   6   5      158.42      187.59      5.80 o 
   8   6   5       97.11       89.93      3.87 o 
   9   6   5      119.86      119.90      4.83 o 
  10   6   5      298.84      295.89      6.77 o 
  11   6   5      239.06      266.88      7.74 o 
  12   6   5      130.38      121.84      5.80 o 
  13   6   5       10.20       12.57      4.83 o 
 -15   7   5        0.00        0.00      4.83 o 
 -14   7   5        5.69        0.00      4.83 o 
 -13   7   5       21.00       36.74      4.83 o 
 -12   7   5       23.58       40.61      3.87 o 
 -11   7   5        2.72        0.00      3.87 o 
 -10   7   5       61.08       55.12      3.87 o 
  -9   7   5       42.94       67.69      3.87 o 
  -8   7   5      147.80      162.45      3.87 o 
  -7   7   5     1645.38     1605.13     13.54 o 
  -6   7   5       82.99       70.59      1.93 o 
  -5   7   5      478.23      494.11      5.80 o 
  -4   7   5     1342.64     1316.98     12.57 o 
  -3   7   5      742.01      737.78      6.77 o 
  -2   7   5     2232.72     2199.80     14.50 o 
  -1   7   5       42.49       48.35      1.93 o 
   0   7   5      897.29      811.27      8.70 o 
   1   7   5     5458.79     5811.35     43.51 o 
   2   7   5       30.25       52.22      2.90 o 
   3   7   5      182.85      212.73      5.80 o 
   4   7   5     1447.37     1308.28     13.54 o 
   5   7   5        4.51        2.90      4.83 o 
   6   7   5      329.42      320.06      7.74 o 
   7   7   5       25.44       23.21      3.87 o 
   8   7   5       91.61       88.96      3.87 o 
   9   7   5      147.80      151.81      5.80 o 
  10   7   5      309.51      330.70      7.74 o 
  11   7   5      119.55      114.10      4.83 o 
  12   7   5       31.35       29.98      3.87 o 
  13   7   5       13.19       21.27      3.87 o 
 -15   8   5       10.91        5.80      4.83 o 
 -14   8   5        0.99        0.00      4.83 o 
 -13   8   5      250.19      232.07     12.57 o 
 -12   8   5       35.89       32.88      4.83 o 
 -11   8   5      161.46      164.38      5.80 o 
 -10   8   5      748.20      759.05     10.64 o 
  -9   8   5      413.81      382.91      6.77 o 
  -8   8   5       37.29       58.02      3.87 o 
  -7   8   5      321.41      335.53      5.80 o 
  -6   8   5       12.72       11.60      1.93 o 
  -5   8   5       21.99       31.91      2.90 o 
  -4   8   5      226.14      229.17      3.87 o 
  -3   8   5      723.05      757.12      6.77 o 
  -2   8   5     1527.25     1557.75      8.70 o 
  -1   8   5      396.18      442.86      3.87 o 
   0   8   5     1328.91     1283.14      8.70 o 
   1   8   5        4.50       13.54      1.93 o 
   2   8   5      213.69      212.73      4.83 o 
   3   8   5       11.42       49.31      1.93 o 
   4   8   5      322.92      276.55      7.74 o 
   5   8   5     1266.66     1246.39     15.47 o 
   6   8   5      457.32      411.92      8.70 o 
   7   8   5       27.12       26.11      4.83 o 
   8   8   5      244.08      238.84      5.80 o 
   9   8   5      326.93      283.32      5.80 o 
  10   8   5       67.42       73.49      4.83 o 
  11   8   5       30.20       31.91      3.87 o 
  12   8   5       52.93       52.22      4.83 o 
  13   8   5      114.87      115.07      5.80 o 
 -14   9   5       12.69       11.60      5.80 o 
 -13   9   5      132.90      149.88      5.80 o 
 -12   9   5      343.69      371.31      7.74 o 
 -11   9   5      142.78      161.48      5.80 o 
 -10   9   5      290.97      279.45      6.77 o 
  -9   9   5      213.72      220.46      4.83 o 
  -8   9   5     1018.58      946.64     10.64 o 
  -7   9   5     2124.85     2192.07     15.47 o 
  -6   9   5       90.60       95.73      3.87 o 
  -5   9   5      442.12      455.43      4.83 o 
  -4   9   5        4.63        1.93      1.93 o 
  -3   9   5     1194.86     1171.94      8.70 o 
  -2   9   5      311.28      360.67      6.77 o 
  -1   9   5     1654.37     1768.55     10.64 o 
   0   9   5      967.64      937.94      6.77 o 
   1   9   5     3400.74     3162.88     22.24 o 
   2   9   5       92.97      104.43      4.83 o 
   3   9   5       74.37       73.49      2.90 o 
   4   9   5        7.85        6.77      2.90 o 
   5   9   5        8.43       10.64      3.87 o 
   6   9   5        3.30       10.64      3.87 o 
   7   9   5      186.63      163.41      5.80 o 
   8   9   5      361.56      351.00      6.77 o 
   9   9   5      472.49      476.70      7.74 o 
  10   9   5      211.61      186.62      4.83 o 
  11   9   5       59.90       54.15      4.83 o 
  12   9   5        9.50        8.70      3.87 o 
  13   9   5       11.77       13.54      3.87 o 
 -14  10   5      176.31      176.95      7.74 o 
 -13  10   5       40.13       48.35      4.83 o 
 -12  10   5      170.64      150.84      6.77 o 
 -11  10   5      938.19      964.05     12.57 o 
 -10  10   5       19.79       23.21      3.87 o 
  -9  10   5       92.26      107.33      3.87 o 
  -8  10   5      188.65      188.55      4.83 o 
  -7  10   5       35.96       43.51      2.90 o 
  -6  10   5      248.60      274.61      5.80 o 
  -5  10   5      716.58      742.62      7.74 o 
  -4  10   5      514.90      516.35      4.83 o 
  -3  10   5      424.13      474.77      4.83 o 
  -2  10   5       31.52       49.31      1.93 o 
  -1  10   5     1207.42     1245.43      7.74 o 
   0  10   5     1615.42     1615.77     11.60 o 
   1  10   5     1027.89      981.45      7.74 o 
   2  10   5       26.14       45.45      2.90 o 
   3  10   5      230.62      234.00      5.80 o 
   4  10   5      653.96      603.37      8.70 o 
   5  10   5      835.26      848.98     12.57 o 
   6  10   5      108.96      117.97      5.80 o 
   7  10   5      259.70      241.74      6.77 o 
   8  10   5      269.52      241.74      6.77 o 
   9  10   5       59.50       65.75      4.83 o 
  10  10   5       94.71      103.46      4.83 o 
  11  10   5       33.67       28.04      4.83 o 
  12  10   5        6.07        1.93      3.87 o 
 -14  11   5        2.67        0.00      4.83 o 
 -13  11   5       26.60       19.34      4.83 o 
 -12  11   5       47.78       58.02      4.83 o 
 -11  11   5      328.53      332.63      7.74 o 
 -10  11   5        0.72        3.87      3.87 o 
  -9  11   5      513.61      513.45      6.77 o 
  -8  11   5      430.20      412.89      5.80 o 
  -7  11   5      461.39      468.97      5.80 o 
  -6  11   5      516.01      504.75      5.80 o 
  -5  11   5       95.44      109.26      2.90 o 
  -4  11   5      265.01      275.58      4.83 o 
  -3  11   5       36.89       36.74      2.90 o 
  -2  11   5       12.25       16.44      1.93 o 
  -1  11   5      308.87      321.03      4.83 o 
   0  11   5       13.13       16.44      1.93 o 
   1  11   5       98.00      127.64      2.90 o 
   2  11   5      228.46      251.41      5.80 o 
   3  11   5      275.91      263.01      7.74 o 
   4  11   5     1738.81     1765.64     19.34 o 
   5  11   5       81.89       98.63      4.83 o 
   6  11   5       99.94      116.03      4.83 o 
   7  11   5      718.32      711.67     10.64 o 
   8  11   5      152.43      146.98      4.83 o 
   9  11   5       32.38       16.44      3.87 o 
  10  11   5       10.73       24.17      3.87 o 
  11  11   5        8.41        9.67      3.87 o 
  12  11   5       45.77       47.38      4.83 o 
 -13  12   5        4.44        0.97      4.83 o 
 -12  12   5       48.90       49.31      4.83 o 
 -11  12   5       61.81       62.85      4.83 o 
 -10  12   5      579.31      582.10      8.70 o 
  -9  12   5       91.79      115.07      4.83 o 
  -8  12   5      226.24      250.44      5.80 o 
  -7  12   5       14.32       14.50      2.90 o 
  -6  12   5       13.93       26.11      2.90 o 
  -5  12   5      156.98      151.81      2.90 o 
  -4  12   5      114.50      128.60      2.90 o 
  -3  12   5       15.45       20.31      2.90 o 
  -2  12   5      761.54      755.19      7.74 o 
  -1  12   5      978.55      922.47      9.67 o 
   0  12   5       58.85       51.25      2.90 o 
   1  12   5      614.55      600.47      7.74 o 
   2  12   5     1603.42     1588.69     12.57 o 
   3  12   5       47.73       47.38      2.90 o 
   4  12   5      830.96      852.85     11.60 o 
   5  12   5       40.92       51.25      3.87 o 
   6  12   5        1.65        8.70      3.87 o 
   7  12   5        0.14        3.87      3.87 o 
   8  12   5      171.32      173.08      6.77 o 
   9  12   5       40.54       53.18      4.83 o 
  10  12   5       30.17       13.54      5.80 o 
  11  12   5        0.24        0.97      3.87 o 
  12  12   5        0.76        1.93      4.83 o 
 -13  13   5        4.73        0.00      5.80 o 
 -12  13   5       12.21       16.44      4.83 o 
 -11  13   5        5.09        0.97      3.87 o 
 -10  13   5       93.09       95.73      4.83 o 
  -9  13   5       13.95       20.31      3.87 o 
  -8  13   5     1259.33     1298.61     12.57 o 
  -7  13   5       79.62       66.72      3.87 o 
  -6  13   5      357.72      340.37      5.80 o 
  -5  13   5        1.09        0.00      1.93 o 
  -4  13   5      237.28      242.70      3.87 o 
  -3  13   5      154.56      193.39      3.87 o 
  -2  13   5     1011.38      991.12      8.70 o 
  -1  13   5      399.11      395.48      5.80 o 
   0  13   5       71.98       82.19      2.90 o 
   1  13   5      154.02      164.38      3.87 o 
   2  13   5      671.96      705.87      7.74 o 
   3  13   5     2270.00     2161.13     19.34 o 
   4  13   5      194.30      201.12      9.67 o 
   5  13   5      156.55      148.91      5.80 o 
   6  13   5       34.16       28.04      4.83 o 
   7  13   5      146.03      171.15      6.77 o 
   8  13   5       65.62       66.72      4.83 o 
   9  13   5        0.60        3.87      3.87 o 
  10  13   5       38.81       50.28      4.83 o 
  11  13   5       54.68       58.02      5.80 o 
 -12  14   5        0.00        0.00      4.83 o 
 -11  14   5       49.95       39.64      4.83 o 
 -10  14   5       66.40       66.72      4.83 o 
  -9  14   5      293.86      311.36      7.74 o 
  -8  14   5       22.90       13.54      3.87 o 
  -7  14   5       46.56       64.79      3.87 o 
  -6  14   5        0.07        0.00      2.90 o 
  -5  14   5        8.50        9.67      2.90 o 
  -4  14   5       79.81       68.65      2.90 o 
  -3  14   5        2.11        3.87      2.90 o 
  -2  14   5      122.25      119.90      3.87 o 
  -1  14   5       23.60       32.88      2.90 o 
   0  14   5      743.81      724.24      8.70 o 
   1  14   5        1.02       13.54      2.90 o 
   2  14   5      207.47      222.40      4.83 o 
   3  14   5      539.24      526.99      9.67 o 
   4  14   5      101.92       97.66      4.83 o 
   5  14   5       74.55       85.09      4.83 o 
   6  14   5      155.49      188.55      5.80 o 
   7  14   5      115.38       72.52      4.83 o 
   8  14   5       11.24        0.97      3.87 o 
   9  14   5       38.63       25.14      4.83 o 
  10  14   5        8.37        9.67      4.83 o 
 -11  15   5        0.14        0.97      4.83 o 
 -10  15   5       25.15       18.37      4.83 o 
  -9  15   5       16.34       14.50      4.83 o 
  -8  15   5      520.43      534.72      8.70 o 
  -7  15   5        0.71        0.00      3.87 o 
  -6  15   5        7.59        0.97      2.90 o 
  -5  15   5       70.20       69.62      3.87 o 
  -4  15   5       53.32       46.41      2.90 o 
  -3  15   5        7.50        1.93      2.90 o 
  -2  15   5      990.42      983.38     11.60 o 
  -1  15   5      224.23      222.40      5.80 o 
   0  15   5     1296.19     1275.40     11.60 o 
   1  15   5        3.94        4.83      2.90 o 
   2  15   5      461.90      472.84      6.77 o 
   3  15   5        5.79        9.67      3.87 o 
   4  15   5       38.00       42.55      4.83 o 
   5  15   5        5.61        7.74      3.87 o 
   6  15   5      318.48      324.89      7.74 o 
   7  15   5       88.02       88.96      4.83 o 
   8  15   5       29.78       19.34      3.87 o 
   9  15   5        0.01        0.97      3.87 o 
  10  15   5       23.58       23.21      4.83 o 
 -11  16   5       25.24       18.37      6.77 o 
 -10  16   5        1.24        0.00      4.83 o 
  -9  16   5      111.68      136.34      5.80 o 
  -8  16   5       28.56       17.41      3.87 o 
  -7  16   5        3.72        0.00      3.87 o 
  -6  16   5        0.02        0.00      3.87 o 
  -5  16   5       16.07       19.34      2.90 o 
  -4  16   5      288.01      278.48      6.77 o 
  -3  16   5      181.67      158.58      4.83 o 
  -2  16   5        7.00       16.44      2.90 o 
  -1  16   5      177.08      148.91      4.83 o 
   0  16   5       58.53       84.12      3.87 o 
   1  16   5      381.17      395.48      7.74 o 
   2  16   5      169.19      191.46      7.74 o 
   3  16   5       16.64       12.57      4.83 o 
   4  16   5      250.63      281.38      7.74 o 
   5  16   5       13.37       11.60      4.83 o 
   6  16   5       72.61       87.99      4.83 o 
   7  16   5       67.36       70.59      4.83 o 
   8  16   5        8.47        6.77      3.87 o 
   9  16   5       43.85       44.48      5.80 o 
 -10  17   5        3.25        5.80      5.80 o 
  -9  17   5       45.67       48.35      5.80 o 
  -8  17   5      246.52      244.64      6.77 o 
  -7  17   5       16.99       25.14      4.83 o 
  -6  17   5        2.65        2.90      3.87 o 
  -5  17   5       44.68       42.55      3.87 o 
  -4  17   5       26.90       28.04      3.87 o 
  -3  17   5        0.22        1.93      3.87 o 
  -2  17   5       60.17       58.02      3.87 o 
  -1  17   5      151.70      164.38      5.80 o 
   0  17   5      283.68      285.25      7.74 o 
   1  17   5       61.28       57.05      3.87 o 
   2  17   5      138.15      128.60      5.80 o 
   3  17   5       14.45       10.64      4.83 o 
   4  17   5       85.74       91.86      5.80 o 
   5  17   5        2.17        0.00      4.83 o 
   6  17   5        0.08        1.93      5.80 o 
   7  17   5        1.24        1.93      5.80 o 
   8  17   5        4.55        6.77      4.83 o 
  -9  18   5        9.86        6.77      4.83 o 
  -8  18   5        5.78        0.97      3.87 o 
  -7  18   5       85.78       80.26      4.83 o 
  -6  18   5        1.71        2.90      3.87 o 
  -5  18   5       21.51       17.41      3.87 o 
  -4  18   5       91.16       85.09      4.83 o 
  -3  18   5       55.97       52.22      3.87 o 
  -2  18   5       18.66       27.07      3.87 o 
  -1  18   5       98.42      105.40      4.83 o 
   0  18   5        5.06        3.87      3.87 o 
   1  18   5       29.34       19.34      3.87 o 
   2  18   5       12.44       12.57      3.87 o 
   3  18   5       76.69       87.03      6.77 o 
   4  18   5       14.66        3.87      4.83 o 
   5  18   5       40.92       37.71      5.80 o 
   6  18   5        0.19        1.93      4.83 o 
   7  18   5       71.93       82.19      5.80 o 
  -8  19   5       11.35        5.80      4.83 o 
  -7  19   5        0.32        0.00      3.87 o 
  -6  19   5        3.21        0.97      3.87 o 
  -5  19   5        2.96        0.00      3.87 o 
  -4  19   5        5.81        2.90      3.87 o 
  -3  19   5        9.21        8.70      3.87 o 
  -2  19   5        2.87        0.97      3.87 o 
  -1  19   5       61.00       58.02      4.83 o 
   0  19   5       15.86       20.31      3.87 o 
   1  19   5       29.07       31.91      5.80 o 
   2  19   5       41.39       52.22      4.83 o 
   3  19   5        0.04        0.97      4.83 o 
   4  19   5       11.52        6.77      5.80 o 
   5  19   5       25.76       29.01      5.80 o 
   6  19   5       44.44       60.92      5.80 o 
  -6  20   5       19.22       13.54      4.83 o 
  -5  20   5        5.62        4.83      4.83 o 
  -4  20   5        0.30        0.00      3.87 o 
  -3  20   5        1.00        0.00      3.87 o 
  -2  20   5        0.06        0.97      4.83 o 
  -1  20   5        0.14        0.00      3.87 o 
   0  20   5       14.20       18.37      4.83 o 
   1  20   5       46.41       37.71      5.80 o 
   2  20   5       17.14       16.44      4.83 o 
   3  20   5       10.18        7.74      7.74 o 
   4  20   5       38.58       39.64      5.80 o 
   5  20   5        3.82        6.77      5.80 o 
  -4  21   5      134.73      128.60      9.67 o 
  -3  21   5       15.34        8.70      5.80 o 
  -2  21   5       23.18       16.44      6.77 o 
  -1  21   5       12.16       12.57      4.83 o 
   0  21   5        2.90        2.90      5.80 o 
   1  21   5       30.22       41.58      5.80 o 
   2  21   5        0.00        0.00      4.83 o 
 -16   0   6       27.40       17.41     10.64 o 
 -14   0   6        0.56        0.00      7.74 o 
 -12   0   6       44.92       47.38      5.80 o 
 -10   0   6        2.50        3.87      5.80 o 
  -8   0   6      512.66      569.53     14.50 o 
  -6   0   6     1489.70     1438.82     15.47 o 
  -4   0   6     1575.37     1522.94     12.57 o 
  -2   0   6     4803.97     5025.22     87.03 o 
   0   0   6      199.95      176.95      2.90 o 
   2   0   6     2387.18     2304.23     30.94 o 
   4   0   6      561.20      483.47      6.77 o 
   6   0   6       80.01       58.02      4.83 o 
   8   0   6      843.57      811.27     14.50 o 
  10   0   6      184.71      151.81     10.64 o 
  12   0   6       40.63       54.15      8.70 o 
  14   0   6       10.13        8.70      7.74 o 
 -16   1   6        0.79        0.00      6.77 o 
 -15   1   6        0.00        0.00      5.80 o 
 -14   1   6        7.36        3.87      5.80 o 
 -13   1   6       43.73       40.61      6.77 o 
 -12   1   6        5.91        2.90      3.87 o 
 -11   1   6      641.44      534.72     10.64 o 
 -10   1   6       51.14       70.59      3.87 o 
  -9   1   6       92.39      104.43      3.87 o 
  -8   1   6     3196.62     3206.40     23.21 o 
  -7   1   6     1430.83     1449.45      9.67 o 
  -6   1   6      136.76      139.24      3.87 o 
  -5   1   6      158.39      208.86      3.87 o 
  -4   1   6      951.94      933.10      4.83 o 
  -3   1   6      371.18      329.73      2.90 o 
  -2   1   6       90.42       91.86      2.90 o 
  -1   1   6     1063.60     1029.80      7.74 o 
   0   1   6     1207.63     1151.63     15.47 o 
   1   1   6     2214.83     2225.91     25.14 o 
   2   1   6      135.62      219.50      3.87 o 
   3   1   6       30.26       57.05      2.90 o 
   4   1   6      188.28      221.43      2.90 o 
   5   1   6      347.07      374.21      5.80 o 
   6   1   6        8.63        5.80      2.90 o 
   7   1   6      640.40      635.28      9.67 o 
   8   1   6      401.02      360.67      6.77 o 
   9   1   6      215.35      219.50      5.80 o 
  10   1   6        0.20        3.87      4.83 o 
  11   1   6        2.65        4.83      4.83 o 
  12   1   6        3.84        7.74      4.83 o 
  13   1   6        7.42        9.67      5.80 o 
  14   1   6       18.74       23.21      5.80 o 
 -16   2   6       35.86       24.17      6.77 o 
 -15   2   6        0.20        1.93      8.70 o 
 -14   2   6      386.61      352.94     11.60 o 
 -13   2   6        7.74        8.70      4.83 o 
 -12   2   6       59.75       53.18      3.87 o 
 -11   2   6       10.50        4.83      2.90 o 
 -10   2   6       96.92       83.16      4.83 o 
  -9   2   6       51.13       95.73      3.87 o 
  -8   2   6      500.91      555.03      5.80 o 
  -7   2   6     1820.98     1910.69     15.47 o 
  -6   2   6       87.87      117.97      2.90 o 
  -5   2   6      917.48      987.25      7.74 o 
  -4   2   6     1456.91     1341.16     10.64 o 
  -3   2   6     1853.88     1731.80     13.54 o 
  -2   2   6        2.49        1.93      1.93 o 
  -1   2   6      202.68      147.94      2.90 o 
   0   2   6      514.84      548.26      7.74 o 
   1   2   6      383.75      384.84      5.80 o 
   2   2   6     4150.92     4444.09     35.78 o 
   3   2   6      927.70     1080.08     10.64 o 
   4   2   6      110.21      171.15      3.87 o 
   5   2   6      394.66      415.79      4.83 o 
   6   2   6      122.24      134.41      3.87 o 
   7   2   6      281.86      261.08      4.83 o 
   8   2   6      837.97      893.46     10.64 o 
   9   2   6      235.11      257.21      6.77 o 
  10   2   6        8.26       10.64      3.87 o 
  11   2   6        9.24       14.50      4.83 o 
  12   2   6        0.54        7.74      4.83 o 
  13   2   6       26.84       19.34      4.83 o 
  14   2   6       10.33       13.54      4.83 o 
 -16   3   6       19.97       18.37      7.74 o 
 -15   3   6        0.00        0.00      6.77 o 
 -14   3   6        0.00        3.87      4.83 o 
 -13   3   6       14.68        8.70      3.87 o 
 -12   3   6        0.17        0.97      2.90 o 
 -11   3   6      107.80      120.87      5.80 o 
 -10   3   6       38.74       40.61      3.87 o 
  -9   3   6      591.23      581.13      7.74 o 
  -8   3   6     1055.79     1037.53      9.67 o 
  -7   3   6     1582.15     1591.59     10.64 o 
  -6   3   6     2663.31     2780.94     16.44 o 
  -5   3   6      225.22      332.63      3.87 o 
  -4   3   6      481.11      591.77      3.87 o 
  -3   3   6     1607.03     1751.14     17.41 o 
  -2   3   6     2231.48     2252.99     22.24 o 
  -1   3   6      676.56      735.85      8.70 o 
   0   3   6      160.84      138.27      1.93 o 
   1   3   6     2025.03     2072.17     14.50 o 
   2   3   6     1467.48     1534.54     11.60 o 
   3   3   6        1.71        4.83      1.93 o 
   4   3   6      872.84      873.15      6.77 o 
   5   3   6       66.36       86.06      2.90 o 
   6   3   6      786.57      752.28      8.70 o 
   7   3   6      364.28      383.88      6.77 o 
   8   3   6     1385.39     1356.63     12.57 o 
   9   3   6      744.77      797.73     12.57 o 
  10   3   6      195.82      186.62      5.80 o 
  11   3   6        2.99        0.00      4.83 o 
  12   3   6      110.13      126.67      6.77 o 
  13   3   6       23.47       39.64      5.80 o 
 -15   4   6       84.84       90.89      6.77 o 
 -14   4   6      332.84      350.03      7.74 o 
 -13   4   6        1.09        3.87      3.87 o 
 -12   4   6       67.29       80.26      4.83 o 
 -11   4   6      149.69      148.91      5.80 o 
 -10   4   6       49.99       70.59      4.83 o 
  -9   4   6       90.44      103.46      4.83 o 
  -8   4   6      638.72      647.85      9.67 o 
  -7   4   6        2.58        2.90      2.90 o 
  -6   4   6        5.73        5.80      1.93 o 
  -5   4   6       30.34       34.81      1.93 o 
  -4   4   6        1.44        2.90      1.93 o 
  -3   4   6      956.86      928.27      7.74 o 
  -2   4   6       56.08      113.13      1.93 o 
  -1   4   6       77.36       99.60      2.90 o 
   0   4   6       18.94        8.70      1.93 o 
   1   4   6       45.44       49.31      3.87 o 
   2   4   6       30.26       34.81      1.93 o 
   3   4   6        3.42       88.96      2.90 o 
   4   4   6     1213.98     1298.61     11.60 o 
   5   4   6      146.06      146.01      4.83 o 
   6   4   6      214.59      216.60      6.77 o 
   7   4   6       35.47       38.68      3.87 o 
   8   4   6      415.75      426.42      7.74 o 
   9   4   6      412.02      415.79      7.74 o 
  10   4   6      102.70       91.86      4.83 o 
  11   4   6      136.18      148.91      5.80 o 
  12   4   6        2.73        8.70      4.83 o 
  13   4   6      173.02      200.16      7.74 o 
 -15   5   6      141.75      145.04      6.77 o 
 -14   5   6        9.90       17.41      3.87 o 
 -13   5   6      317.76      276.55      7.74 o 
 -12   5   6       35.61       39.64      4.83 o 
 -11   5   6      301.83      304.59      7.74 o 
 -10   5   6       11.40       22.24      3.87 o 
  -9   5   6      339.51      325.86      6.77 o 
  -8   5   6      504.25      472.84      6.77 o 
  -7   5   6      144.14      134.41      3.87 o 
  -6   5   6      811.53      818.04      7.74 o 
  -5   5   6     1793.18     1826.56     14.50 o 
  -4   5   6      694.98      645.92      4.83 o 
  -3   5   6      693.43      688.47      6.77 o 
  -2   5   6      840.38      893.46     11.60 o 
  -1   5   6       33.88       36.74      2.90 o 
   0   5   6     6467.36     6494.98     38.68 o 
   1   5   6     5217.30     5194.44     35.78 o 
   2   5   6      194.96      218.53      4.83 o 
   3   5   6     3669.07     3818.47     32.88 o 
   4   5   6     1932.00     1959.03     24.17 o 
   5   5   6     1632.72     1693.12     21.27 o 
   6   5   6      475.21      501.85      7.74 o 
   7   5   6       11.58       15.47      2.90 o 
   8   5   6       22.52       17.41      2.90 o 
   9   5   6      288.95      281.38      6.77 o 
  10   5   6       23.90       29.01      3.87 o 
  11   5   6        0.01        5.80      3.87 o 
  12   5   6        7.31        6.77      4.83 o 
  13   5   6        7.81       18.37      4.83 o 
 -15   6   6       15.59       28.04      4.83 o 
 -14   6   6        0.12        0.00      3.87 o 
 -13   6   6        0.04        0.00      3.87 o 
 -12   6   6       82.38       71.55      4.83 o 
 -11   6   6        1.27        0.97      3.87 o 
 -10   6   6       57.46       55.12      3.87 o 
  -9   6   6      292.52      292.98      6.77 o 
  -8   6   6       26.01       37.71      3.87 o 
  -7   6   6      419.58      442.86      7.74 o 
  -6   6   6      625.49      688.47      7.74 o 
  -5   6   6     1677.73     1766.61     13.54 o 
  -4   6   6      502.48      590.80      5.80 o 
  -3   6   6     4052.08     4336.76     29.98 o 
  -2   6   6     2857.25     2895.04     18.37 o 
  -1   6   6      803.67      843.18     10.64 o 
   0   6   6      149.40      122.80      2.90 o 
   1   6   6        0.00        0.00      2.90 o 
   2   6   6       22.94       15.47      2.90 o 
   3   6   6        0.89        0.00      2.90 o 
   4   6   6      343.39      361.64     11.60 o 
   5   6   6      326.32      330.70     10.64 o 
   6   6   6      242.25      194.36      5.80 o 
   7   6   6        5.78        7.74      3.87 o 
   8   6   6      288.63      251.41      6.77 o 
   9   6   6       47.18       45.45      3.87 o 
  10   6   6        8.36        8.70      3.87 o 
  11   6   6       16.38       22.24      3.87 o 
  12   6   6       18.07       19.34      3.87 o 
  13   6   6       13.92        6.77      4.83 o 
 -15   7   6       48.37       44.48      5.80 o 
 -14   7   6       22.79       32.88      4.83 o 
 -13   7   6        4.61        0.00      3.87 o 
 -12   7   6       48.25       49.31      4.83 o 
 -11   7   6      362.50      396.45      8.70 o 
 -10   7   6       21.03       15.47      3.87 o 
  -9   7   6      171.79      181.79      6.77 o 
  -8   7   6      905.71      884.76     10.64 o 
  -7   7   6      270.45      246.57      4.83 o 
  -6   7   6     1237.70     1289.91     13.54 o 
  -5   7   6     2846.40     2824.45     21.27 o 
  -4   7   6      117.70      138.27      2.90 o 
  -3   7   6        2.40        0.97      1.93 o 
  -2   7   6      179.04      220.46      5.80 o 
  -1   7   6     1911.80     1913.59     17.41 o 
   0   7   6     3520.59     3596.07     29.98 o 
   1   7   6      112.39      121.84      3.87 o 
   2   7   6      662.41      761.95      6.77 o 
   3   7   6      334.05      282.35      6.77 o 
   4   7   6       86.79      110.23      4.83 o 
   5   7   6      123.17      116.03      5.80 o 
   6   7   6      158.26      160.51      4.83 o 
   7   7   6       78.30       58.98      3.87 o 
   8   7   6        8.57       18.37      2.90 o 
   9   7   6      112.64      106.36      4.83 o 
  10   7   6      126.12      137.31      5.80 o 
  11   7   6       36.34       58.02      3.87 o 
  12   7   6       29.28       18.37      3.87 o 
  13   7   6        1.46        0.97      4.83 o 
 -15   8   6       63.71       69.62      6.77 o 
 -14   8   6        1.32        0.00      4.83 o 
 -13   8   6       23.73       26.11      4.83 o 
 -12   8   6       13.96        5.80      3.87 o 
 -11   8   6        3.07        1.93      3.87 o 
 -10   8   6        1.81       13.54      3.87 o 
  -9   8   6      139.97      125.70      3.87 o 
  -8   8   6      634.96      580.17      7.74 o 
  -7   8   6      283.65      291.05      5.80 o 
  -6   8   6      190.29      192.42      3.87 o 
  -5   8   6        5.13       10.64      2.90 o 
  -4   8   6     1051.60     1006.59      8.70 o 
  -3   8   6     1304.51     1257.03      8.70 o 
  -2   8   6      809.98      885.72      5.80 o 
  -1   8   6       11.31       18.37      2.90 o 
   0   8   6     1909.28     1930.99     15.47 o 
   1   8   6       39.82       47.38      2.90 o 
   2   8   6      358.43      400.32      7.74 o 
   3   8   6        6.79        5.80      1.93 o 
   4   8   6        5.11       12.57      3.87 o 
   5   8   6        3.33        1.93      4.83 o 
   6   8   6       54.14       55.12      4.83 o 
   7   8   6       47.19       40.61      3.87 o 
   8   8   6      560.42      530.85      8.70 o 
   9   8   6        1.75        1.93      3.87 o 
  10   8   6       55.64       74.45      4.83 o 
  11   8   6      174.25      198.22      7.74 o 
  12   8   6        1.66        5.80      3.87 o 
  13   8   6       19.55       18.37      4.83 o 
 -14   9   6        6.63        0.00      4.83 o 
 -13   9   6       71.73      107.33      6.77 o 
 -12   9   6       26.28       21.27      5.80 o 
 -11   9   6       55.65       53.18      5.80 o 
 -10   9   6      406.82      415.79      7.74 o 
  -9   9   6       28.74       20.31      3.87 o 
  -8   9   6      115.56      142.14      5.80 o 
  -7   9   6       36.98       57.05      2.90 o 
  -6   9   6     1372.70     1251.23     12.57 o 
  -5   9   6      621.72      625.61      5.80 o 
  -4   9   6       12.26       11.60      1.93 o 
  -3   9   6      731.50      716.51      5.80 o 
  -2   9   6      399.31      391.61      3.87 o 
  -1   9   6      123.44      121.84      4.83 o 
   0   9   6        7.23       16.44      3.87 o 
   1   9   6     1247.03     1220.29     13.54 o 
   2   9   6      390.53      374.21      7.74 o 
   3   9   6      309.92      288.15      8.70 o 
   4   9   6      161.70      174.05      8.70 o 
   5   9   6      176.07      174.05      5.80 o 
   6   9   6      189.72      173.08      6.77 o 
   7   9   6      183.39      188.55      5.80 o 
   8   9   6      401.47      371.31      7.74 o 
   9   9   6        3.81        4.83      3.87 o 
  10   9   6        4.83        3.87      3.87 o 
  11   9   6      210.74      214.66      6.77 o 
  12   9   6       65.23       69.62      4.83 o 
 -14  10   6        1.83        6.77      5.80 o 
 -13  10   6      395.16      438.99     10.64 o 
 -12  10   6        6.14        5.80      4.83 o 
 -11  10   6      111.22       97.66      6.77 o 
 -10  10   6      440.17      498.94      9.67 o 
  -9  10   6       66.96       94.76      3.87 o 
  -8  10   6      105.04      107.33      4.83 o 
  -7  10   6      408.54      444.80      5.80 o 
  -6  10   6       96.39       81.22      2.90 o 
  -5  10   6       24.34       26.11      2.90 o 
  -4  10   6        5.94        3.87      1.93 o 
  -3  10   6      434.42      397.42      4.83 o 
  -2  10   6      202.71      211.76      3.87 o 
  -1  10   6      963.48      944.71      6.77 o 
   0  10   6      195.83      198.22      4.83 o 
   1  10   6      509.03      514.42      7.74 o 
   2  10   6     1063.80     1106.19     15.47 o 
   3  10   6      918.04      888.62     15.47 o 
   4  10   6      423.76      409.02      9.67 o 
   5  10   6        0.90        4.83      3.87 o 
   6  10   6      253.86      283.32      7.74 o 
   7  10   6      311.68      284.28      7.74 o 
   8  10   6       85.90       65.75      4.83 o 
   9  10   6        1.80        2.90      3.87 o 
  10  10   6      116.32      130.54      5.80 o 
  11  10   6       52.83       71.55      5.80 o 
  12  10   6       16.70       20.31      4.83 o 
 -13  11   6      235.41      246.57      8.70 o 
 -12  11   6      117.07      116.03      5.80 o 
 -11  11   6      201.93      191.46      6.77 o 
 -10  11   6      557.78      553.09     10.64 o 
  -9  11   6      928.94      871.22     12.57 o 
  -8  11   6     2709.53     2774.17     35.78 o 
  -7  11   6       38.13       38.68      3.87 o 
  -6  11   6      342.29      329.73      4.83 o 
  -5  11   6        4.00        5.80      2.90 o 
  -4  11   6      141.38      129.57      3.87 o 
  -3  11   6       91.77       90.89      2.90 o 
  -2  11   6      689.08      668.16      7.74 o 
  -1  11   6      350.86      351.97      5.80 o 
   0  11   6      608.33      651.72      7.74 o 
   1  11   6      415.42      431.26      7.74 o 
   2  11   6     3507.12     3480.04     43.51 o 
   3  11   6       48.70       68.65      4.83 o 
   4  11   6        4.02        7.74      4.83 o 
   5  11   6      247.97      224.33      7.74 o 
   6  11   6       84.67      103.46      5.80 o 
   7  11   6      509.33      504.75      8.70 o 
   8  11   6      159.96      143.11      4.83 o 
   9  11   6       55.26       77.36      4.83 o 
  10  11   6      172.83      172.12      6.77 o 
  11  11   6      165.63      149.88      5.80 o 
 -13  12   6      111.41       98.63      7.74 o 
 -12  12   6        9.07        7.74      3.87 o 
 -11  12   6       71.95       83.16      4.83 o 
 -10  12   6       94.12       87.99      4.83 o 
  -9  12   6      333.25      323.93      6.77 o 
  -8  12   6        0.05       15.47      3.87 o 
  -7  12   6       11.65       26.11      2.90 o 
  -6  12   6       26.66       26.11      2.90 o 
  -5  12   6       87.94       73.49      2.90 o 
  -4  12   6       10.32       15.47      2.90 o 
  -3  12   6      329.11      332.63      4.83 o 
  -2  12   6       15.21       12.57      2.90 o 
  -1  12   6        0.11        0.00      2.90 o 
   0  12   6      394.78      398.38      5.80 o 
   1  12   6     1639.11     1538.41     11.60 o 
   2  12   6       69.96       68.65      4.83 o 
   3  12   6       87.22       91.86      5.80 o 
   4  12   6       13.00       35.78      4.83 o 
   5  12   6      305.25      264.94      7.74 o 
   6  12   6       18.25       21.27      3.87 o 
   7  12   6        0.01        0.00      3.87 o 
   8  12   6       90.77      117.97      6.77 o 
   9  12   6      136.18      127.64      4.83 o 
  10  12   6       26.80       28.04      4.83 o 
  11  12   6        2.91        5.80      5.80 o 
 -13  13   6        1.11        0.00      4.83 o 
 -12  13   6      139.70      163.41      6.77 o 
 -11  13   6        1.94        0.00      3.87 o 
 -10  13   6      171.31      170.18      5.80 o 
  -9  13   6       33.47       29.98      3.87 o 
  -8  13   6      485.57      516.35      7.74 o 
  -7  13   6      213.55      204.03      5.80 o 
  -6  13   6       65.35       63.82      2.90 o 
  -5  13   6       46.36       36.74      2.90 o 
  -4  13   6       88.57       89.93      2.90 o 
  -3  13   6      762.64      834.48      8.70 o 
  -2  13   6        1.51       10.64      2.90 o 
  -1  13   6      156.23      137.31      4.83 o 
   0  13   6       86.14       83.16      4.83 o 
   1  13   6      101.04       99.60      3.87 o 
   2  13   6      289.81      311.36      9.67 o 
   3  13   6      557.68      553.09     12.57 o 
   4  13   6     1071.17     1005.62     13.54 o 
   5  13   6       61.81       58.02      4.83 o 
   6  13   6       53.70       38.68      4.83 o 
   7  13   6      366.77      373.24      9.67 o 
   8  13   6      209.55      229.17      7.74 o 
   9  13   6        0.42        2.90      4.83 o 
  10  13   6        3.72        4.83      4.83 o 
 -12  14   6        2.18        0.00      6.77 o 
 -11  14   6       41.72       58.02      4.83 o 
 -10  14   6      110.19      109.26      5.80 o 
  -9  14   6      196.24      198.22      6.77 o 
  -8  14   6       24.02       12.57      3.87 o 
  -7  14   6        0.47        5.80      2.90 o 
  -6  14   6      321.75      324.89      6.77 o 
  -5  14   6      224.15      208.86      4.83 o 
  -4  14   6       24.02       18.37      2.90 o 
  -3  14   6      352.64      320.06      5.80 o 
  -2  14   6       88.94      108.30      3.87 o 
  -1  14   6      128.42      101.53      3.87 o 
   0  14   6      426.96      410.95      7.74 o 
   1  14   6     1665.16     1616.73     20.31 o 
   2  14   6      494.61      521.18      7.74 o 
   3  14   6      970.80      941.81     16.44 o 
   4  14   6       10.20        3.87      3.87 o 
   5  14   6      174.41      180.82      5.80 o 
   6  14   6       58.53       42.55      4.83 o 
   7  14   6      142.38      129.57      5.80 o 
   8  14   6        0.08        4.83      4.83 o 
   9  14   6        0.73        0.00      4.83 o 
  10  14   6       23.11        9.67      3.87 o 
 -11  15   6        5.63        0.00      5.80 o 
 -10  15   6       42.97       40.61      4.83 o 
  -9  15   6       61.89       55.12      4.83 o 
  -8  15   6        0.02        0.00      2.90 o 
  -7  15   6       25.45       20.31      3.87 o 
  -6  15   6        0.07        0.00      2.90 o 
  -5  15   6        4.26        1.93      2.90 o 
  -4  15   6        3.20        3.87      2.90 o 
  -3  15   6        0.47        0.97      2.90 o 
  -2  15   6       84.39       87.99      3.87 o 
  -1  15   6      112.83      112.17      3.87 o 
   0  15   6      368.65      361.64      5.80 o 
   1  15   6      600.04      568.56     10.64 o 
   2  15   6       45.87       55.12      5.80 o 
   3  15   6       72.41       69.62      5.80 o 
   4  15   6      133.16      126.67      6.77 o 
   5  15   6      495.71      443.83      9.67 o 
   6  15   6       24.22       10.64      4.83 o 
   7  15   6        5.93       12.57      4.83 o 
   8  15   6       15.55       15.47      4.83 o 
   9  15   6        0.22        0.00      4.83 o 
 -11  16   6        4.70        0.00      6.77 o 
 -10  16   6        0.44        0.00      4.83 o 
  -9  16   6       19.04       19.34      4.83 o 
  -8  16   6       15.51        8.70      5.80 o 
  -7  16   6       68.61       61.88      4.83 o 
  -6  16   6        0.81        0.00      3.87 o 
  -5  16   6       23.94       21.27      3.87 o 
  -4  16   6      148.21      162.45      5.80 o 
  -3  16   6       68.04       75.42      4.83 o 
  -2  16   6      182.57      165.35      4.83 o 
  -1  16   6       53.87       64.79      4.83 o 
   0  16   6       13.02        6.77      2.90 o 
   1  16   6       42.44       56.08      3.87 o 
   2  16   6      290.22      287.18      7.74 o 
   3  16   6       72.67       63.82      5.80 o 
   4  16   6       28.56       27.07      4.83 o 
   5  16   6        5.95        2.90      4.83 o 
   6  16   6       98.60      103.46      6.77 o 
   7  16   6       91.33       95.73      6.77 o 
   8  16   6       56.28       60.92      5.80 o 
 -10  17   6       13.77       13.54      5.80 o 
  -9  17   6        0.56        0.00      4.83 o 
  -8  17   6       70.62       77.36      6.77 o 
  -7  17   6       48.73       55.12      4.83 o 
  -6  17   6       23.62       20.31      3.87 o 
  -5  17   6       35.48       29.98      4.83 o 
  -4  17   6      159.91      143.11      5.80 o 
  -3  17   6       55.29       55.12      3.87 o 
  -2  17   6        1.55        3.87      3.87 o 
  -1  17   6       83.74      100.56      3.87 o 
   0  17   6       12.97       18.37      2.90 o 
   1  17   6        8.64       17.41      3.87 o 
   2  17   6        7.32       12.57      3.87 o 
   3  17   6        2.34        0.00      4.83 o 
   4  17   6        7.96        7.74      4.83 o 
   5  17   6        0.07        0.00      4.83 o 
   6  17   6        7.04        8.70      7.74 o 
   7  17   6       12.57        2.90      4.83 o 
   8  17   6        0.13        6.77      4.83 o 
  -9  18   6       49.40       52.22      6.77 o 
  -8  18   6       96.08       96.69      5.80 o 
  -7  18   6       25.64       32.88      4.83 o 
  -6  18   6       26.37       24.17      3.87 o 
  -5  18   6       28.65       29.98      4.83 o 
  -4  18   6       68.08       73.49      4.83 o 
  -3  18   6        4.82       12.57      3.87 o 
  -2  18   6      128.18      104.43      4.83 o 
  -1  18   6        2.06        3.87      3.87 o 
   0  18   6       32.12       38.68      3.87 o 
   1  18   6       11.72        5.80      3.87 o 
   2  18   6        0.02        0.00      3.87 o 
   3  18   6       12.99        4.83      5.80 o 
   4  18   6        1.04        0.97      4.83 o 
   5  18   6       12.38        2.90      4.83 o 
   6  18   6        3.41        4.83      4.83 o 
   7  18   6        2.26        1.93      5.80 o 
  -7  19   6        0.08        0.00      3.87 o 
  -6  19   6        5.46        0.00      4.83 o 
  -5  19   6       22.28       15.47      4.83 o 
  -4  19   6      101.56      105.40      5.80 o 
  -3  19   6       77.27       67.69      4.83 o 
  -2  19   6        0.46        0.00      4.83 o 
  -1  19   6       33.02       31.91      5.80 o 
   0  19   6       22.39       26.11      4.83 o 
   1  19   6        0.28        1.93      4.83 o 
   2  19   6       24.07       24.17      4.83 o 
   3  19   6        0.01        0.00      4.83 o 
   4  19   6       10.61        9.67      4.83 o 
   5  19   6        0.33        2.90      5.80 o 
  -6  20   6        2.20        0.00      4.83 o 
  -5  20   6       14.59       12.57      4.83 o 
  -4  20   6        0.00        3.87      4.83 o 
  -3  20   6       15.16       14.50      3.87 o 
  -2  20   6        7.19        9.67      4.83 o 
  -1  20   6       19.40       19.34      4.83 o 
   0  20   6        6.07        3.87      7.74 o 
   1  20   6        0.86        0.00      4.83 o 
   2  20   6        2.64        0.00      4.83 o 
   3  20   6        7.39        7.74      5.80 o 
   4  20   6        0.32        0.00      4.83 o 
  -3  21   6        4.05        0.00      4.83 o 
  -2  21   6       12.15        8.70      4.83 o 
  -1  21   6        5.60        0.00      6.77 o 
   0  21   6        7.84       15.47      5.80 o 
   1  21   6        0.04        0.00      5.80 o 
 -15   0   7        3.17        0.97      9.67 o 
 -13   0   7       28.77       21.27      8.70 o 
 -11   0   7       41.60       32.88      5.80 o 
  -9   0   7       45.96       58.98      4.83 o 
  -7   0   7      228.65      215.63     14.50 o 
  -5   0   7      518.18      498.94      7.74 o 
  -3   0   7      164.00      146.01      4.83 o 
  -1   0   7     2274.65     2489.89     31.91 o 
   1   0   7     2563.11     2385.46     42.55 o 
   3   0   7      103.50       93.79      6.77 o 
   5   0   7        9.43        9.67      2.90 o 
   7   0   7      898.66      851.88     20.31 o 
   9   0   7      118.43      118.93     12.57 o 
  11   0   7       24.02       18.37      8.70 o 
  13   0   7       18.20       11.60      8.70 o 
 -15   1   7        0.10        1.93      5.80 o 
 -14   1   7       99.47       78.32      7.74 o 
 -13   1   7        1.20        0.97      5.80 o 
 -12   1   7        5.40        6.77      4.83 o 
 -11   1   7      127.54      135.37      5.80 o 
 -10   1   7       15.31       28.04      3.87 o 
  -9   1   7       81.05      104.43      2.90 o 
  -8   1   7      533.20      526.02      6.77 o 
  -7   1   7     2376.98     2418.33     16.44 o 
  -6   1   7       75.89       95.73      2.90 o 
  -5   1   7       11.86       12.57      1.93 o 
  -4   1   7     4945.12     4843.44     29.01 o 
  -3   1   7       15.73       13.54      2.90 o 
  -2   1   7       24.23       11.60      1.93 o 
  -1   1   7     1208.41     1053.97     14.50 o 
   0   1   7      245.64      284.28      3.87 o 
   1   1   7     2569.65     2666.84     13.54 o 
   2   1   7      740.88      738.75      7.74 o 
   3   1   7       19.07       29.98      1.93 o 
   4   1   7     1071.28     1052.04      8.70 o 
   5   1   7        0.35        0.00      1.93 o 
   6   1   7      630.99      587.90      6.77 o 
   7   1   7      153.30      149.88      4.83 o 
   8   1   7      320.24      341.33      6.77 o 
   9   1   7       56.49       45.45      3.87 o 
  10   1   7       64.74       77.36      5.80 o 
  11   1   7        0.01        0.97      5.80 o 
  12   1   7        0.11        0.00      4.83 o 
  13   1   7        1.45        6.77      5.80 o 
 -15   2   7       86.76       65.75      7.74 o 
 -14   2   7       84.28       93.79      7.74 o 
 -13   2   7      249.82      224.33      7.74 o 
 -12   2   7      112.81      120.87      6.77 o 
 -11   2   7       21.26       16.44      3.87 o 
 -10   2   7       17.21       50.28      2.90 o 
  -9   2   7     1325.89     1331.49     10.64 o 
  -8   2   7     1153.16     1112.96      8.70 o 
  -7   2   7     1621.56     1661.21     11.60 o 
  -6   2   7     1941.51     2037.36     14.50 o 
  -5   2   7      382.93      411.92      3.87 o 
  -4   2   7       47.18       61.88      1.93 o 
  -3   2   7     3670.49     3794.30     24.17 o 
  -2   2   7     6682.85     7041.31     45.45 o 
  -1   2   7      896.80      922.47     13.54 o 
   0   2   7     1885.07     1888.45     31.91 o 
   1   2   7       40.08       47.38      2.90 o 
   2   2   7       70.19       12.57      1.93 o 
   3   2   7       10.25       26.11      1.93 o 
   4   2   7        0.01        2.90      1.93 o 
   5   2   7      327.17      301.69      4.83 o 
   6   2   7     1095.11     1108.12     10.64 o 
   7   2   7      431.64      414.82      5.80 o 
   8   2   7      198.41      173.08      5.80 o 
   9   2   7      118.08      116.03      6.77 o 
  10   2   7        3.10        0.97      4.83 o 
  11   2   7        0.19        0.97      8.70 o 
  12   2   7      156.78      158.58      7.74 o 
  13   2   7       21.61       26.11      5.80 o 
 -15   3   7       30.70       25.14      6.77 o 
 -14   3   7      181.81      170.18     10.64 o 
 -13   3   7        6.13        4.83      3.87 o 
 -12   3   7      287.67      289.12      7.74 o 
 -11   3   7      374.68      351.97      7.74 o 
 -10   3   7      323.86      336.50     10.64 o 
  -9   3   7       15.46       29.98      1.93 o 
  -8   3   7      441.09      465.10      6.77 o 
  -7   3   7      172.99      170.18      4.83 o 
  -6   3   7      152.86      166.31      2.90 o 
  -5   3   7        0.09        0.00      1.93 o 
  -4   3   7       25.60       29.98      1.93 o 
  -3   3   7       24.17       12.57      1.93 o 
  -2   3   7     1815.81     1788.85      8.70 o 
  -1   3   7     1958.43     2175.63     16.44 o 
   0   3   7     4100.07     4263.27     35.78 o 
   1   3   7      650.08      564.70     12.57 o 
   2   3   7        2.29        2.90      2.90 o 
   3   3   7       83.95       91.86      3.87 o 
   4   3   7      250.61      258.17      3.87 o 
   5   3   7       27.06       21.27      2.90 o 
   6   3   7     1088.95     1096.52     12.57 o 
   7   3   7     1359.88     1333.42     13.54 o 
   8   3   7        3.13       11.60      2.90 o 
   9   3   7       12.56       11.60      3.87 o 
  10   3   7        1.75        2.90      3.87 o 
  11   3   7       18.55       15.47      4.83 o 
  12   3   7       20.58       21.27      5.80 o 
  13   3   7        8.90        8.70      5.80 o 
 -15   4   7      168.38      178.89      8.70 o 
 -14   4   7       82.16       90.89      6.77 o 
 -13   4   7      281.26      257.21     12.57 o 
 -12   4   7       33.88       50.28      4.83 o 
 -11   4   7       12.96       14.50      3.87 o 
 -10   4   7      438.48      479.61      7.74 o 
  -9   4   7      387.38      436.09      8.70 o 
  -8   4   7      368.59      385.81      7.74 o 
  -7   4   7       13.32       43.51      2.90 o 
  -6   4   7       28.15       37.71      1.93 o 
  -5   4   7      176.92      192.42      3.87 o 
  -4   4   7        6.13        3.87      1.93 o 
  -3   4   7     3081.08     3211.23     17.41 o 
  -2   4   7       69.02       75.42      1.93 o 
  -1   4   7      192.73      252.37      1.93 o 
   0   4   7     1488.53     1569.35     11.60 o 
   1   4   7     1080.66     1095.55     11.60 o 
   2   4   7        3.12        4.83      1.93 o 
   3   4   7      274.54      286.22      4.83 o 
   4   4   7     1650.14     1623.50     15.47 o 
   5   4   7       34.71       58.98      3.87 o 
   6   4   7      336.10      374.21      6.77 o 
   7   4   7      302.49      298.79      5.80 o 
   8   4   7       47.23       49.31      3.87 o 
   9   4   7        1.47        0.00      2.90 o 
  10   4   7        0.33        6.77      4.83 o 
  11   4   7       11.36        5.80      4.83 o 
  12   4   7       29.46       51.25      5.80 o 
  13   4   7        1.81        0.00      4.83 o 
 -15   5   7       11.09        9.67      5.80 o 
 -14   5   7      235.17      213.70      7.74 o 
 -13   5   7       66.35       78.32      5.80 o 
 -12   5   7       31.37       32.88      4.83 o 
 -11   5   7        1.14        0.97      3.87 o 
 -10   5   7       29.23       33.84      3.87 o 
  -9   5   7       38.29       42.55      3.87 o 
  -8   5   7      625.72      607.24      7.74 o 
  -7   5   7      217.31      207.89      5.80 o 
  -6   5   7      814.41      866.38      9.67 o 
  -5   5   7      109.85      114.10      1.93 o 
  -4   5   7      347.19      337.46      4.83 o 
  -3   5   7      463.61      518.28      6.77 o 
  -2   5   7     1941.94     1956.13     15.47 o 
  -1   5   7      712.19      760.99      6.77 o 
   0   5   7     1081.77     1093.62      7.74 o 
   1   5   7        5.27        3.87      1.93 o 
   2   5   7       88.38      107.33      2.90 o 
   3   5   7      546.36      567.60      7.74 o 
   4   5   7      123.38      235.93      8.70 o 
   5   5   7      616.10      634.32     12.57 o 
   6   5   7      164.36      149.88      4.83 o 
   7   5   7      177.03      149.88      5.80 o 
   8   5   7      982.31      899.26     10.64 o 
   9   5   7       22.59       31.91      4.83 o 
  10   5   7       30.83       38.68      3.87 o 
  11   5   7       16.52       25.14      4.83 o 
  12   5   7        7.81        8.70      5.80 o 
  13   5   7       12.54        0.97      4.83 o 
 -15   6   7       12.20       10.64      6.77 o 
 -14   6   7        2.44        8.70      4.83 o 
 -13   6   7       24.30       21.27      4.83 o 
 -12   6   7       23.23       24.17      4.83 o 
 -11   6   7       51.51       55.12      5.80 o 
 -10   6   7       35.46       24.17      3.87 o 
  -9   6   7       91.30       87.03      5.80 o 
  -8   6   7      104.11      125.70      3.87 o 
  -7   6   7      152.92      142.14      3.87 o 
  -6   6   7      928.80      948.57      6.77 o 
  -5   6   7      483.97      489.28      6.77 o 
  -4   6   7       14.99       16.44      1.93 o 
  -3   6   7      382.60      425.46      4.83 o 
  -2   6   7        6.93       15.47      1.93 o 
  -1   6   7      882.74      896.36      8.70 o 
   0   6   7      424.22      497.01      6.77 o 
   1   6   7      217.43      269.78      5.80 o 
   2   6   7      618.63      570.50      7.74 o 
   3   6   7      608.85      592.74      6.77 o 
   4   6   7      450.79      513.45     10.64 o 
   5   6   7      206.28      185.65      5.80 o 
   6   6   7      297.94      345.20      6.77 o 
   7   6   7      472.51      416.75      6.77 o 
   8   6   7      330.74      341.33      6.77 o 
   9   6   7       14.25       11.60      2.90 o 
  10   6   7      176.79      185.65      5.80 o 
  11   6   7       51.82       56.08      4.83 o 
  12   6   7       12.93        6.77      4.83 o 
  13   6   7        3.74        0.00      5.80 o 
 -15   7   7       19.38       19.34      4.83 o 
 -14   7   7      122.74      149.88      7.74 o 
 -13   7   7        0.02        0.00      4.83 o 
 -12   7   7       45.06       46.41      4.83 o 
 -11   7   7        0.26        0.00      3.87 o 
 -10   7   7       20.55       25.14      3.87 o 
  -9   7   7      561.00      539.56      8.70 o 
  -8   7   7     1287.76     1296.68     14.50 o 
  -7   7   7       99.33      130.54      2.90 o 
  -6   7   7      803.96      811.27      6.77 o 
  -5   7   7       52.85       65.75      3.87 o 
  -4   7   7      632.27      629.48      5.80 o 
  -3   7   7       27.54       39.64      2.90 o 
  -2   7   7        0.18        0.00      1.93 o 
  -1   7   7       21.34       37.71      2.90 o 
   0   7   7        5.82        2.90      2.90 o 
   1   7   7      205.14      247.54      5.80 o 
   2   7   7      102.55      111.20      2.90 o 
   3   7   7      229.39      203.06      3.87 o 
   4   7   7       39.11       51.25      3.87 o 
   5   7   7        4.51        6.77      3.87 o 
   6   7   7      178.89      166.31      4.83 o 
   7   7   7      100.37       92.83      3.87 o 
   8   7   7      140.02      150.84      4.83 o 
   9   7   7       35.30       34.81      3.87 o 
  10   7   7       14.04       20.31      3.87 o 
  11   7   7       56.16       73.49      4.83 o 
  12   7   7        0.13        0.00      4.83 o 
 -14   8   7       16.69       17.41      4.83 o 
 -13   8   7       13.66        3.87      4.83 o 
 -12   8   7       34.58       24.17      4.83 o 
 -11   8   7        0.02        0.00      3.87 o 
 -10   8   7        0.09        0.97      3.87 o 
  -9   8   7      436.48      428.36      7.74 o 
  -8   8   7      686.83      762.92      9.67 o 
  -7   8   7     1252.40     1296.68     15.47 o 
  -6   8   7      439.14      426.42      4.83 o 
  -5   8   7      124.55      107.33      3.87 o 
  -4   8   7      815.91      790.00      5.80 o 
  -3   8   7       92.01       78.32      2.90 o 
  -2   8   7      212.68      193.39      3.87 o 
  -1   8   7      162.43      156.65      2.90 o 
   0   8   7      390.28      338.43      3.87 o 
   1   8   7      121.19       83.16      3.87 o 
   2   8   7      100.74       85.09      3.87 o 
   3   8   7        8.22        3.87      1.93 o 
   4   8   7      188.11      162.45      7.74 o 
   5   8   7       18.53        2.90      3.87 o 
   6   8   7      199.28      186.62      5.80 o 
   7   8   7        7.24        9.67      3.87 o 
   8   8   7        0.62        0.00      3.87 o 
   9   8   7       18.38        7.74      3.87 o 
  10   8   7       50.30       57.05      4.83 o 
  11   8   7        6.24       11.60      3.87 o 
  12   8   7        3.84        7.74      4.83 o 
 -14   9   7        0.43        1.93      4.83 o 
 -13   9   7        0.65        6.77      4.83 o 
 -12   9   7       74.74       81.22      5.80 o 
 -11   9   7       37.18       13.54      4.83 o 
 -10   9   7       16.82       22.24      4.83 o 
  -9   9   7      684.28      647.85     11.60 o 
  -8   9   7      140.53      156.65      4.83 o 
  -7   9   7        8.99       88.96      5.80 o 
  -6   9   7      127.55      162.45      4.83 o 
  -5   9   7      178.52      163.41      2.90 o 
  -4   9   7      222.39      277.51      5.80 o 
  -3   9   7        7.44       11.60      1.93 o 
  -2   9   7     3471.00     3432.66     23.21 o 
  -1   9   7      246.94      261.08      5.80 o 
   0   9   7       11.59       12.57      2.90 o 
   1   9   7       19.03       28.04      3.87 o 
   2   9   7      589.38      577.27     10.64 o 
   3   9   7       25.79       22.24      4.83 o 
   4   9   7        9.88        6.77      3.87 o 
   5   9   7        7.35        0.00      3.87 o 
   6   9   7      204.53      189.52      6.77 o 
   7   9   7       65.14       64.79      4.83 o 
   8   9   7       11.92        3.87      3.87 o 
   9   9   7        3.70        0.97      3.87 o 
  10   9   7      250.54      257.21      6.77 o 
  11   9   7       38.95       24.17      3.87 o 
  12   9   7       25.44       29.98      4.83 o 
 -14  10   7      220.16      237.87      8.70 o 
 -13  10   7       42.62       48.35      5.80 o 
 -12  10   7      234.79      276.55      8.70 o 
 -11  10   7       36.91       38.68      4.83 o 
 -10  10   7       45.23       57.05      5.80 o 
  -9  10   7        0.14        2.90      3.87 o 
  -8  10   7       46.32       66.72      4.83 o 
  -7  10   7      868.14      833.51     12.57 o 
  -6  10   7      677.90      682.66      9.67 o 
  -5  10   7     1672.93     1666.05     13.54 o 
  -4  10   7      856.61      871.22      8.70 o 
  -3  10   7      519.16      528.92      5.80 o 
  -2  10   7      254.10      253.34      3.87 o 
  -1  10   7        0.10        0.97      2.90 o 
   0  10   7      252.37      248.51      5.80 o 
   1  10   7     2961.09     2780.94     26.11 o 
   2  10   7      626.05      586.94      9.67 o 
   3  10   7      418.92      438.03      8.70 o 
   4  10   7      299.77      245.60      7.74 o 
   5  10   7       69.41       54.15      5.80 o 
   6  10   7      170.98      141.17      5.80 o 
   7  10   7      152.67      132.47      5.80 o 
   8  10   7      102.84       95.73      5.80 o 
   9  10   7       99.73       72.52      4.83 o 
  10  10   7        0.03        8.70      4.83 o 
  11  10   7       22.81       34.81      4.83 o 
 -13  11   7       48.78       48.35      5.80 o 
 -12  11   7       26.23       23.21      4.83 o 
 -11  11   7       15.80        5.80      4.83 o 
 -10  11   7       10.14        8.70      4.83 o 
  -9  11   7       82.13       77.36      4.83 o 
  -8  11   7      372.29      325.86      6.77 o 
  -7  11   7      137.68      114.10      3.87 o 
  -6  11   7       46.59       50.28      4.83 o 
  -5  11   7      822.86      780.33     10.64 o 
  -4  11   7       41.93       39.64      2.90 o 
  -3  11   7      368.86      348.10      4.83 o 
  -2  11   7      102.18      103.46      3.87 o 
  -1  11   7      133.01      135.37      3.87 o 
   0  11   7      183.26      209.83      4.83 o 
   1  11   7      137.82      178.89      7.74 o 
   2  11   7      615.15      575.33     13.54 o 
   3  11   7     1744.43     1673.78     18.37 o 
   4  11   7       71.33       68.65      4.83 o 
   5  11   7      289.33      272.68      7.74 o 
   6  11   7        4.89        8.70      4.83 o 
   7  11   7      129.10      143.11      5.80 o 
   8  11   7      193.00      150.84      6.77 o 
   9  11   7       14.30       18.37      3.87 o 
  10  11   7        1.07       10.64      3.87 o 
  11  11   7      229.46      248.51      6.77 o 
 -13  12   7        3.82        2.90      4.83 o 
 -12  12   7       67.65       62.85      5.80 o 
 -11  12   7        0.44        1.93      3.87 o 
 -10  12   7       19.54       17.41      3.87 o 
  -9  12   7       14.70       13.54      3.87 o 
  -8  12   7        2.68        0.97      3.87 o 
  -7  12   7       37.35       25.14      3.87 o 
  -6  12   7       18.73       32.88      2.90 o 
  -5  12   7      176.46      153.74      3.87 o 
  -4  12   7       13.61       25.14      2.90 o 
  -3  12   7      193.67      199.19      4.83 o 
  -2  12   7      214.69      243.67      4.83 o 
  -1  12   7       62.36       54.15      3.87 o 
   0  12   7       80.51       72.52      3.87 o 
   1  12   7      388.81      417.72      8.70 o 
   2  12   7      303.12      323.93      9.67 o 
   3  12   7       37.14       65.75      4.83 o 
   4  12   7      125.04      105.40      4.83 o 
   5  12   7       27.19       23.21      4.83 o 
   6  12   7        0.48        7.74      4.83 o 
   7  12   7       80.52       74.45      5.80 o 
   8  12   7       26.43       44.48      4.83 o 
   9  12   7       25.49       30.94      4.83 o 
  10  12   7       11.16       10.64      4.83 o 
 -12  13   7        3.72        3.87      4.83 o 
 -11  13   7      109.65       87.03      5.80 o 
 -10  13   7        0.23        0.97      3.87 o 
  -9  13   7        0.25        0.97      3.87 o 
  -8  13   7       99.28       96.69      4.83 o 
  -7  13   7      117.63      100.56      4.83 o 
  -6  13   7      211.47      218.53      4.83 o 
  -5  13   7       19.39       29.01      2.90 o 
  -4  13   7      124.98      112.17      4.83 o 
  -3  13   7      138.33      133.44      3.87 o 
  -2  13   7      607.38      612.08      6.77 o 
  -1  13   7      626.64      620.78      7.74 o 
   0  13   7        0.00        7.74      2.90 o 
   1  13   7     1015.84     1027.86     16.44 o 
   2  13   7       14.60       11.60      4.83 o 
   3  13   7      239.44      190.49      7.74 o 
   4  13   7      100.54       75.42      5.80 o 
   5  13   7       98.82      104.43      5.80 o 
   6  13   7       69.95       67.69      5.80 o 
   7  13   7        4.22       13.54      5.80 o 
   8  13   7      410.85      442.86      8.70 o 
   9  13   7       34.75       29.98      4.83 o 
  10  13   7       27.60       18.37      4.83 o 
 -12  14   7        2.84        0.97      5.80 o 
 -11  14   7       13.80       15.47      4.83 o 
 -10  14   7       92.01      107.33      8.70 o 
  -9  14   7      190.66      189.52      5.80 o 
  -8  14   7       12.00        5.80      3.87 o 
  -7  14   7      134.63      117.00      4.83 o 
  -6  14   7       47.36       37.71      3.87 o 
  -5  14   7        0.15        0.00      2.90 o 
  -4  14   7        6.05        8.70      2.90 o 
  -3  14   7       10.25       10.64      2.90 o 
  -2  14   7      590.74      581.13      6.77 o 
  -1  14   7      344.95      379.04      5.80 o 
   0  14   7       30.01       29.98      3.87 o 
   1  14   7     1405.45     1250.26     16.44 o 
   2  14   7       56.82       59.95      6.77 o 
   3  14   7       20.59       11.60      4.83 o 
   4  14   7        5.88        0.00      4.83 o 
   5  14   7       60.82       65.75      6.77 o 
   6  14   7       80.63       81.22      6.77 o 
   7  14   7      158.04      141.17      6.77 o 
   8  14   7       19.24       11.60      4.83 o 
   9  14   7        4.78        0.00      5.80 o 
 -11  15   7        0.05        0.97      5.80 o 
 -10  15   7       15.10       17.41      5.80 o 
  -9  15   7      212.47      233.03      7.74 o 
  -8  15   7       50.04       40.61      4.83 o 
  -7  15   7       11.56        8.70      3.87 o 
  -6  15   7       19.18       24.17      3.87 o 
  -5  15   7      548.59      554.06      7.74 o 
  -4  15   7      228.52      268.81      6.77 o 
  -3  15   7      350.48      350.03      6.77 o 
  -2  15   7        2.85        8.70      2.90 o 
  -1  15   7      472.80      459.30      7.74 o 
   0  15   7      175.26      192.42      4.83 o 
   1  15   7      161.31      162.45      5.80 o 
   2  15   7        3.73        7.74      4.83 o 
   3  15   7       33.27       32.88      4.83 o 
   4  15   7        3.69        3.87      4.83 o 
   5  15   7       56.92       66.72      5.80 o 
   6  15   7       91.84       94.76      6.77 o 
   7  15   7        1.71        2.90      4.83 o 
   8  15   7        1.44        2.90      4.83 o 
   9  15   7       22.12       23.21      4.83 o 
 -10  16   7       70.31       69.62      5.80 o 
  -9  16   7       45.68       40.61      5.80 o 
  -8  16   7      165.90      173.08      6.77 o 
  -7  16   7        0.75        0.00      3.87 o 
  -6  16   7        3.29        0.00      3.87 o 
  -5  16   7        5.08       10.64      3.87 o 
  -4  16   7       52.01       43.51      3.87 o 
  -3  16   7      444.91      451.56      6.77 o 
  -2  16   7      100.31       95.73      4.83 o 
  -1  16   7        3.68        0.00      2.90 o 
   0  16   7        7.37       10.64      2.90 o 
   1  16   7      418.34      347.13      7.74 o 
   2  16   7        0.64        1.93      4.83 o 
   3  16   7       42.91       34.81      4.83 o 
   4  16   7       12.77        7.74      4.83 o 
   5  16   7        7.15        9.67      4.83 o 
   6  16   7        4.54        0.00      4.83 o 
   7  16   7        0.02        0.00      4.83 o 
   8  16   7        0.77        1.93      4.83 o 
  -9  17   7      162.56      196.29      7.74 o 
  -8  17   7       33.00       36.74      4.83 o 
  -7  17   7        5.26        3.87      3.87 o 
  -6  17   7        6.63        8.70      3.87 o 
  -5  17   7       61.63       49.31      4.83 o 
  -4  17   7        8.70       16.44      3.87 o 
  -3  17   7      413.86      409.02      7.74 o 
  -2  17   7       16.57       11.60      3.87 o 
  -1  17   7        0.03        0.97      2.90 o 
   0  17   7      147.89      146.01      5.80 o 
   1  17   7      161.81      176.95      6.77 o 
   2  17   7       83.09       93.79      6.77 o 
   3  17   7        5.38        4.83      4.83 o 
   4  17   7        5.04       10.64      4.83 o 
   5  17   7       14.83       22.24      5.80 o 
   6  17   7        3.56        6.77      4.83 o 
   7  17   7       34.08       44.48      5.80 o 
  -8  18   7       99.37       99.60      5.80 o 
  -7  18   7       45.25       56.08      4.83 o 
  -6  18   7        4.56        4.83      4.83 o 
  -5  18   7       25.86       28.04      4.83 o 
  -4  18   7      110.47      117.00      5.80 o 
  -3  18   7       13.85       15.47      3.87 o 
  -2  18   7        0.03        1.93      3.87 o 
  -1  18   7       26.50       28.04      3.87 o 
   0  18   7      221.05      214.66      6.77 o 
   1  18   7       74.96       58.98      4.83 o 
   2  18   7        0.94        0.00      4.83 o 
   3  18   7      126.47      137.31      6.77 o 
   4  18   7        1.46        1.93      4.83 o 
   5  18   7       27.55       21.27      5.80 o 
   6  18   7       15.62       14.50      5.80 o 
  -7  19   7       77.24       94.76      5.80 o 
  -6  19   7        4.17       10.64      5.80 o 
  -5  19   7      114.78      107.33      5.80 o 
  -4  19   7        3.59        0.00      3.87 o 
  -3  19   7       22.24       25.14      3.87 o 
  -2  19   7       60.28       91.86      5.80 o 
  -1  19   7      157.06      169.22      6.77 o 
   0  19   7        0.16        0.97      4.83 o 
   1  19   7       27.82        8.70      4.83 o 
   2  19   7       47.63       36.74      5.80 o 
   3  19   7       23.05       20.31      5.80 o 
   4  19   7       21.43       36.74      6.77 o 
  -5  20   7       36.99       41.58      4.83 o 
  -4  20   7        0.54        0.97      4.83 o 
  -3  20   7       10.43       12.57      3.87 o 
  -2  20   7       11.80       17.41      4.83 o 
  -1  20   7        0.13        0.00      5.80 o 
   0  20   7        0.51        0.00      5.80 o 
   1  20   7        0.66        0.00      5.80 o 
   2  20   7       23.71       23.21      5.80 o 
 -14   0   8        5.64        3.87      8.70 o 
 -12   0   8        0.33        2.90      7.74 o 
 -10   0   8      479.58      526.99     11.60 o 
  -8   0   8      729.70      754.22      9.67 o 
  -6   0   8       26.89       24.17      2.90 o 
  -4   0   8     6045.28     6433.10     50.28 o 
  -2   0   8     9199.97     9444.17     89.93 o 
   0   0   8      387.41      362.61     15.47 o 
   2   0   8      748.52      887.66     11.60 o 
   4   0   8      285.12      267.84      6.77 o 
   6   0   8      299.27      339.40      7.74 o 
   8   0   8       15.54       15.47      6.77 o 
  10   0   8        0.10        2.90      6.77 o 
  12   0   8       21.09       17.41      9.67 o 
 -15   1   8        8.47        0.00      6.77 o 
 -14   1   8        8.30        2.90      5.80 o 
 -13   1   8      134.77      118.93      7.74 o 
 -12   1   8       14.37       18.37      5.80 o 
 -11   1   8      697.02      614.01      9.67 o 
 -10   1   8        7.00       14.50      2.90 o 
  -9   1   8     2197.38     2184.33     18.37 o 
  -8   1   8      238.88      256.24      6.77 o 
  -7   1   8      231.45      247.54      3.87 o 
  -6   1   8      198.35      220.46      3.87 o 
  -5   1   8      604.38      626.58      5.80 o 
  -4   1   8        0.90        2.90      1.93 o 
  -3   1   8      511.10      544.39      7.74 o 
  -2   1   8       27.68       48.35      6.77 o 
  -1   1   8      450.62      521.18      6.77 o 
   0   1   8     1224.29     1153.57     13.54 o 
   1   1   8      911.71      912.80      5.80 o 
   2   1   8      840.12      807.40     10.64 o 
   3   1   8      296.21      261.08      4.83 o 
   4   1   8       67.05       51.25      2.90 o 
   5   1   8       61.23       78.32      2.90 o 
   6   1   8     1108.31     1191.28      9.67 o 
   7   1   8      818.51      839.31      8.70 o 
   8   1   8       20.09       22.24      3.87 o 
   9   1   8        1.03        5.80      4.83 o 
  10   1   8       29.20       32.88      5.80 o 
  11   1   8        0.14        0.97      5.80 o 
  12   1   8        6.25        4.83      5.80 o 
  13   1   8        0.06        0.97      5.80 o 
 -15   2   8        6.95        2.90      6.77 o 
 -14   2   8       63.76       64.79      9.67 o 
 -13   2   8       21.54       23.21      5.80 o 
 -12   2   8      314.32      268.81     11.60 o 
 -11   2   8      291.54      281.38     11.60 o 
 -10   2   8        0.04        1.93      3.87 o 
  -9   2   8      413.01      446.73      4.83 o 
  -8   2   8     2451.58     2403.83     18.37 o 
  -7   2   8      162.68      135.37      2.90 o 
  -6   2   8      529.04      495.08      4.83 o 
  -5   2   8       70.09      106.36      1.93 o 
  -4   2   8     1217.42     1199.98      9.67 o 
  -3   2   8      172.27      126.67      3.87 o 
  -2   2   8       25.44       43.51      2.90 o 
  -1   2   8     1934.94     2120.51     24.17 o 
   0   2   8     1800.87     1752.11     20.31 o 
   1   2   8      125.27      135.37      2.90 o 
   2   2   8      193.47      193.39      4.83 o 
   3   2   8     1592.29     1465.89     16.44 o 
   4   2   8       12.96       19.34      2.90 o 
   5   2   8       72.59       70.59      2.90 o 
   6   2   8      169.07      217.56      4.83 o 
   7   2   8        2.14       45.45      3.87 o 
   8   2   8      164.62      130.54      5.80 o 
   9   2   8       60.53       61.88      5.80 o 
  10   2   8        4.31        1.93      4.83 o 
  11   2   8        5.42        8.70      7.74 o 
  12   2   8        0.01        0.00      5.80 o 
  13   2   8       24.36       29.98      6.77 o 
 -15   3   8       23.68       11.60      6.77 o 
 -14   3   8       15.25        6.77      6.77 o 
 -13   3   8        4.02        2.90      5.80 o 
 -12   3   8      243.91      265.91      8.70 o 
 -11   3   8      478.37      489.28      8.70 o 
 -10   3   8      202.21      197.26      5.80 o 
  -9   3   8      994.31     1066.54     10.64 o 
  -8   3   8     1589.38     1587.73     12.57 o 
  -7   3   8      318.72      307.49      3.87 o 
  -6   3   8       18.38       20.31      1.93 o 
  -5   3   8      140.58      144.08      2.90 o 
  -4   3   8        4.97       13.54      1.93 o 
  -3   3   8      183.91      146.01      3.87 o 
  -2   3   8        0.02        0.00      1.93 o 
  -1   3   8       25.13       37.71      4.83 o 
   0   3   8      840.48      896.36      9.67 o 
   1   3   8      144.83       95.73      5.80 o 
   2   3   8      160.63      136.34      4.83 o 
   3   3   8       39.81       52.22      2.90 o 
   4   3   8     1103.76     1090.72     10.64 o 
   5   3   8     2037.34     1932.93     16.44 o 
   6   3   8      235.03      198.22      6.77 o 
   7   3   8      990.53     1023.03     10.64 o 
   8   3   8      661.39      679.76      7.74 o 
   9   3   8      129.75      105.40      5.80 o 
  10   3   8        2.70        5.80      4.83 o 
  11   3   8        0.41        0.00      4.83 o 
  12   3   8       36.62       58.98      5.80 o 
 -15   4   8        2.09        0.97      6.77 o 
 -14   4   8      273.51      276.55     10.64 o 
 -13   4   8       49.05       45.45      6.77 o 
 -12   4   8       69.79       60.92      5.80 o 
 -11   4   8       28.26       39.64      3.87 o 
 -10   4   8       55.65       62.85      4.83 o 
  -9   4   8       51.59       58.02      6.77 o 
  -8   4   8      214.71      206.93      3.87 o 
  -7   4   8       11.25       36.74      2.90 o 
  -6   4   8        0.72        5.80      1.93 o 
  -5   4   8       10.11       11.60      1.93 o 
  -4   4   8      359.39      409.99      3.87 o 
  -3   4   8       60.04       65.75      1.93 o 
  -2   4   8       21.16        5.80      1.93 o 
  -1   4   8     1337.78     1293.77      7.74 o 
   0   4   8      692.51      737.78      9.67 o 
   1   4   8     1677.20     1677.65     14.50 o 
   2   4   8        0.00        0.00      2.90 o 
   3   4   8     1307.43     1302.48     11.60 o 
   4   4   8        0.00        2.90      1.93 o 
   5   4   8        0.69       35.78      3.87 o 
   6   4   8       37.20       53.18      3.87 o 
   7   4   8       95.47       94.76      4.83 o 
   8   4   8       63.28       72.52      3.87 o 
   9   4   8       77.20       86.06      4.83 o 
  10   4   8        0.18        0.97      4.83 o 
  11   4   8        3.33        4.83      4.83 o 
  12   4   8        3.97        9.67      5.80 o 
 -15   5   8       21.92       21.27      6.77 o 
 -14   5   8      131.85      155.68      7.74 o 
 -13   5   8        1.86        9.67      4.83 o 
 -12   5   8       33.67       43.51      4.83 o 
 -11   5   8        1.25        1.93      3.87 o 
 -10   5   8       27.28       27.07      3.87 o 
  -9   5   8      251.45      241.74      5.80 o 
  -8   5   8     2272.44     2223.01     15.47 o 
  -7   5   8     2422.47     2372.89     13.54 o 
  -6   5   8        3.47        1.93      1.93 o 
  -5   5   8        0.15        0.00      1.93 o 
  -4   5   8      418.72      412.89      5.80 o 
  -3   5   8        9.27        7.74      3.87 o 
  -2   5   8        0.28        0.97      1.93 o 
  -1   5   8      100.94      104.43      1.93 o 
   0   5   8       98.35      110.23      2.90 o 
   1   5   8      525.97      548.26      7.74 o 
   2   5   8      621.13      628.52      6.77 o 
   3   5   8      207.19      204.03      5.80 o 
   4   5   8      106.37      112.17      3.87 o 
   5   5   8      359.50      370.34      7.74 o 
   6   5   8      595.28      581.13      8.70 o 
   7   5   8       39.30       35.78      3.87 o 
   8   5   8        3.90        8.70      2.90 o 
   9   5   8      161.01      126.67      4.83 o 
  10   5   8       11.61        9.67      3.87 o 
  11   5   8        4.66        0.97      4.83 o 
  12   5   8       31.91       28.04      5.80 o 
 -15   6   8        1.90        0.00      6.77 o 
 -14   6   8        5.69        0.97      4.83 o 
 -13   6   8      183.57      203.06      6.77 o 
 -12   6   8        1.00        5.80      3.87 o 
 -11   6   8      157.43      152.78      6.77 o 
 -10   6   8        1.28        0.97      2.90 o 
  -9   6   8      170.18      187.59      5.80 o 
  -8   6   8      191.76      225.30      3.87 o 
  -7   6   8      158.14      163.41      3.87 o 
  -6   6   8      136.07      162.45      4.83 o 
  -5   6   8      206.94      230.13      4.83 o 
  -4   6   8        9.27       11.60      1.93 o 
  -3   6   8      810.70      886.69      6.77 o 
  -2   6   8       40.10       51.25      1.93 o 
  -1   6   8      300.52      289.12      3.87 o 
   0   6   8       72.19       73.49      3.87 o 
   1   6   8      435.72      408.05      7.74 o 
   2   6   8      430.10      349.07      5.80 o 
   3   6   8       66.11       63.82      2.90 o 
   4   6   8       22.56       29.98      3.87 o 
   5   6   8        2.30        2.90      3.87 o 
   6   6   8       11.49       31.91      3.87 o 
   7   6   8       95.68       95.73      4.83 o 
   8   6   8       20.53       20.31      3.87 o 
   9   6   8       28.73       25.14      3.87 o 
  10   6   8       47.72       30.94      3.87 o 
  11   6   8        5.64        2.90      5.80 o 
  12   6   8       11.83       11.60      5.80 o 
 -14   7   8        0.67        4.83      4.83 o 
 -13   7   8       26.93       26.11      4.83 o 
 -12   7   8       24.50       19.34      4.83 o 
 -11   7   8      230.66      227.23      7.74 o 
 -10   7   8       59.86       58.02      4.83 o 
  -9   7   8      253.21      257.21      6.77 o 
  -8   7   8      704.12      666.23      9.67 o 
  -7   7   8     1359.87     1281.20     10.64 o 
  -6   7   8       75.54       87.99      2.90 o 
  -5   7   8      232.66      197.26      7.74 o 
  -4   7   8       37.45       40.61      1.93 o 
  -3   7   8      747.79      730.04      6.77 o 
  -2   7   8       32.37       50.28      1.93 o 
  -1   7   8       39.56       42.55      1.93 o 
   0   7   8      188.10      211.76      5.80 o 
   1   7   8      489.76      452.53      6.77 o 
   2   7   8      210.32      281.38      5.80 o 
   3   7   8      288.75      306.52      6.77 o 
   4   7   8      123.86       92.83      4.83 o 
   5   7   8       70.57       97.66      4.83 o 
   6   7   8       13.28        5.80      3.87 o 
   7   7   8       81.10       55.12      3.87 o 
   8   7   8        3.31        7.74      3.87 o 
   9   7   8       40.65       32.88      3.87 o 
  10   7   8       16.47       11.60      3.87 o 
  11   7   8        1.40        3.87      8.70 o 
  12   7   8        1.05        0.00      5.80 o 
 -14   8   8      118.93      146.01      7.74 o 
 -13   8   8       21.15       17.41      4.83 o 
 -12   8   8        3.70        0.97      4.83 o 
 -11   8   8       17.23       17.41      4.83 o 
 -10   8   8       28.79       29.01      4.83 o 
  -9   8   8       22.48       18.37      4.83 o 
  -8   8   8      338.45      322.96      7.74 o 
  -7   8   8     1871.03     1876.84     17.41 o 
  -6   8   8       73.67       73.49      2.90 o 
  -5   8   8       17.92       32.88      2.90 o 
  -4   8   8     1080.01     1058.81      9.67 o 
  -3   8   8       82.16       83.16      3.87 o 
  -2   8   8       53.74       58.02      2.90 o 
  -1   8   8      308.21      333.60      5.80 o 
   0   8   8      174.93      177.92      3.87 o 
   1   8   8      320.07      305.56      6.77 o 
   2   8   8     1248.44     1236.72     26.11 o 
   3   8   8     2513.42     2389.33     21.27 o 
   4   8   8       25.65       10.64      3.87 o 
   5   8   8      161.18      129.57      5.80 o 
   6   8   8      196.39      168.25      5.80 o 
   7   8   8      136.72      158.58      4.83 o 
   8   8   8       91.01       97.66      4.83 o 
   9   8   8       46.68       47.38      3.87 o 
  10   8   8       16.74       20.31      5.80 o 
  11   8   8       30.98       29.98      4.83 o 
 -14   9   8       11.17        9.67      4.83 o 
 -13   9   8        0.08        0.00      4.83 o 
 -12   9   8      112.99      110.23      6.77 o 
 -11   9   8      170.39      191.46      7.74 o 
 -10   9   8      108.54      135.37      6.77 o 
  -9   9   8      116.25       95.73      4.83 o 
  -8   9   8      319.77      322.96      6.77 o 
  -7   9   8      250.27      285.25      6.77 o 
  -6   9   8      235.67      241.74      4.83 o 
  -5   9   8       28.68       36.74      2.90 o 
  -4   9   8       28.23       52.22      3.87 o 
  -3   9   8      147.03      161.48      5.80 o 
  -2   9   8       91.76       82.19      2.90 o 
  -1   9   8      100.78      107.33      3.87 o 
   0   9   8       42.47       37.71      2.90 o 
   1   9   8       23.57       28.04      4.83 o 
   2   9   8      102.51      116.03      4.83 o 
   3   9   8      841.47      843.18     11.60 o 
   4   9   8       20.48        7.74      3.87 o 
   5   9   8      106.34      111.20      4.83 o 
   6   9   8        7.24       11.60      3.87 o 
   7   9   8        8.31       23.21      3.87 o 
   8   9   8       76.92       71.55      4.83 o 
   9   9   8      382.81      424.49      9.67 o 
  10   9   8        0.03        2.90      3.87 o 
  11   9   8        9.82       12.57      4.83 o 
 -13  10   8      146.14      132.47      7.74 o 
 -12  10   8        0.89        0.00      5.80 o 
 -11  10   8       13.86       23.21      4.83 o 
 -10  10   8      228.43      201.12      8.70 o 
  -9  10   8       93.73       91.86      4.83 o 
  -8  10   8       30.95       19.34      3.87 o 
  -7  10   8       16.77        6.77      2.90 o 
  -6  10   8      102.78      106.36      4.83 o 
  -5  10   8       70.65       67.69      3.87 o 
  -4  10   8      748.20      797.73      9.67 o 
  -3  10   8      190.03      247.54      4.83 o 
  -2  10   8      269.14      287.18      5.80 o 
  -1  10   8      586.19      598.54     14.50 o 
   0  10   8     1212.57     1221.25     11.60 o 
   1  10   8      603.05      618.85      9.67 o 
   2  10   8      306.12      290.08      7.74 o 
   3  10   8     1158.69     1092.65     14.50 o 
   4  10   8       14.14       18.37      3.87 o 
   5  10   8       16.70        7.74      3.87 o 
   6  10   8      292.07      266.88      7.74 o 
   7  10   8      105.98       96.69      5.80 o 
   8  10   8       88.71       87.03      5.80 o 
   9  10   8       43.20       57.05      4.83 o 
  10  10   8       54.70       51.25      4.83 o 
  11  10   8       40.28       55.12      4.83 o 
 -13  11   8       22.69       20.31      5.80 o 
 -12  11   8        8.89        4.83      4.83 o 
 -11  11   8       19.64       19.34      4.83 o 
 -10  11   8        7.80        2.90      4.83 o 
  -9  11   8       55.77       74.45      4.83 o 
  -8  11   8      106.62       98.63      3.87 o 
  -7  11   8        5.64        0.00      2.90 o 
  -6  11   8      155.45      154.71      3.87 o 
  -5  11   8       44.91       71.55      2.90 o 
  -4  11   8     1335.83     1224.15     14.50 o 
  -3  11   8        4.42       20.31      2.90 o 
  -2  11   8        2.04        4.83      3.87 o 
  -1  11   8      568.32      595.64      8.70 o 
   0  11   8       32.71       39.64      4.83 o 
   1  11   8      555.28      645.92     17.41 o 
   2  11   8      329.88      334.56     10.64 o 
   3  11   8      920.86      934.07     16.44 o 
   4  11   8      439.48      403.22      8.70 o 
   5  11   8       34.11       29.98      4.83 o 
   6  11   8       47.76       52.22      4.83 o 
   7  11   8       50.71       56.08      4.83 o 
   8  11   8       72.08       54.15      5.80 o 
   9  11   8        0.90        0.00      3.87 o 
  10  11   8       18.02       28.04      4.83 o 
 -12  12   8        1.93        0.00      4.83 o 
 -11  12   8       36.60       29.01      4.83 o 
 -10  12   8       16.66       13.54      3.87 o 
  -9  12   8        0.03        1.93      3.87 o 
  -8  12   8       51.72       40.61      3.87 o 
  -7  12   8        2.35        0.00      2.90 o 
  -6  12   8        5.05        0.97      2.90 o 
  -5  12   8       22.44        8.70      2.90 o 
  -4  12   8       66.26      109.26      4.83 o 
  -3  12   8       73.27       87.99      4.83 o 
  -2  12   8      278.85      218.53      4.83 o 
  -1  12   8       15.04       19.34      2.90 o 
   0  12   8       97.49       99.60      5.80 o 
   1  12   8      381.66      316.19      9.67 o 
   2  12   8      425.27      401.28     11.60 o 
   3  12   8        1.48        1.93      4.83 o 
   4  12   8        4.09        6.77      3.87 o 
   5  12   8       66.68       54.15      5.80 o 
   6  12   8       56.97       55.12      4.83 o 
   7  12   8       80.87       66.72      4.83 o 
   8  12   8       25.82       32.88      4.83 o 
   9  12   8        1.79        7.74      4.83 o 
  10  12   8       74.65       83.16      5.80 o 
 -12  13   8        2.51        0.00      4.83 o 
 -11  13   8       18.85       16.44      4.83 o 
 -10  13   8       35.66       25.14      4.83 o 
  -9  13   8       24.25       16.44      3.87 o 
  -8  13   8        1.56        0.00      3.87 o 
  -7  13   8       89.08       91.86      4.83 o 
  -6  13   8      102.45       98.63      4.83 o 
  -5  13   8      102.71       96.69      3.87 o 
  -4  13   8      378.67      401.28      8.70 o 
  -3  13   8      464.64      466.07      6.77 o 
  -2  13   8        1.78        0.00      2.90 o 
  -1  13   8        3.26        2.90      2.90 o 
   0  13   8      419.50      370.34      6.77 o 
   1  13   8      113.21      112.17      7.74 o 
   2  13   8       86.95       97.66      6.77 o 
   3  13   8       14.55        6.77      4.83 o 
   4  13   8       30.28       27.07      5.80 o 
   5  13   8        8.49        0.00      4.83 o 
   6  13   8        3.07        0.97      4.83 o 
   7  13   8       67.18       80.26      5.80 o 
   8  13   8        7.62        4.83      4.83 o 
   9  13   8        3.50        8.70      4.83 o 
 -11  14   8        6.31        3.87      4.83 o 
 -10  14   8        0.30        1.93      4.83 o 
  -9  14   8       13.65        8.70      3.87 o 
  -8  14   8        4.14        4.83      4.83 o 
  -7  14   8      188.41      163.41      5.80 o 
  -6  14   8       10.34       15.47      3.87 o 
  -5  14   8       42.52       47.38      3.87 o 
  -4  14   8      151.26      166.31      5.80 o 
  -3  14   8      153.01      151.81      4.83 o 
  -2  14   8      293.78      293.95      5.80 o 
  -1  14   8        0.30        0.97      2.90 o 
   0  14   8       23.36       22.24      3.87 o 
   1  14   8        1.81        9.67      3.87 o 
   2  14   8      111.87       94.76      5.80 o 
   3  14   8       12.72        5.80      4.83 o 
   4  14   8        5.61        0.97      5.80 o 
   5  14   8       23.30       21.27      5.80 o 
   6  14   8        4.26        1.93      5.80 o 
   7  14   8        0.75        0.00      4.83 o 
   8  14   8        0.18        0.00      6.77 o 
   9  14   8       99.90      125.70      6.77 o 
 -11  15   8       18.10       25.14      5.80 o 
 -10  15   8       17.91       14.50      4.83 o 
  -9  15   8        0.15        0.00      3.87 o 
  -8  15   8      124.68      143.11      6.77 o 
  -7  15   8        7.78        6.77      3.87 o 
  -6  15   8        0.44        1.93      3.87 o 
  -5  15   8        2.29        5.80      3.87 o 
  -4  15   8      148.96      150.84      6.77 o 
  -3  15   8       29.45       40.61      3.87 o 
  -2  15   8       79.31       69.62      4.83 o 
  -1  15   8       43.42       47.38      3.87 o 
   0  15   8        7.48        6.77      3.87 o 
   1  15   8      229.63      231.10      6.77 o 
   2  15   8       52.40       47.38      4.83 o 
   3  15   8        0.95        4.83      4.83 o 
   4  15   8        0.19        0.97      4.83 o 
   5  15   8        0.40        0.97      4.83 o 
   6  15   8        5.91        7.74      5.80 o 
   7  15   8       13.23        2.90      5.80 o 
   8  15   8      128.41      142.14      7.74 o 
 -10  16   8       26.21       29.01      5.80 o 
  -9  16   8       10.56       14.50      4.83 o 
  -8  16   8       44.83       39.64      4.83 o 
  -7  16   8       66.31       57.05      4.83 o 
  -6  16   8       27.75       27.07      4.83 o 
  -5  16   8       38.20       52.22      4.83 o 
  -4  16   8       88.86       98.63      4.83 o 
  -3  16   8       82.59       65.75      4.83 o 
  -2  16   8        1.11        0.00      3.87 o 
  -1  16   8       35.19       19.34      3.87 o 
   0  16   8       21.52       17.41      4.83 o 
   1  16   8      163.48      187.59      8.70 o 
   2  16   8       58.25       50.28      5.80 o 
   3  16   8      121.44      111.20      6.77 o 
   4  16   8       23.20       24.17      4.83 o 
   5  16   8        2.12        0.00      4.83 o 
   6  16   8        3.31        8.70      5.80 o 
   7  16   8        0.02        0.00      5.80 o 
  -9  17   8       28.72       26.11      5.80 o 
  -8  17   8       69.83       70.59      5.80 o 
  -7  17   8       62.76       67.69      6.77 o 
  -6  17   8       20.12       14.50      4.83 o 
  -5  17   8        0.00        0.00      4.83 o 
  -4  17   8      132.63      112.17      5.80 o 
  -3  17   8        9.36        2.90      3.87 o 
  -2  17   8        9.54       19.34      3.87 o 
  -1  17   8      131.52      134.41      5.80 o 
   0  17   8      168.22      141.17      7.74 o 
   1  17   8      158.49      145.04      6.77 o 
   2  17   8       81.89       73.49      5.80 o 
   3  17   8       12.23        2.90      4.83 o 
   4  17   8        0.92        0.00      4.83 o 
   5  17   8        0.17        0.00      4.83 o 
   6  17   8       62.25       65.75      6.77 o 
  -7  18   8        5.89        4.83      4.83 o 
  -6  18   8        4.76        0.97      5.80 o 
  -5  18   8       43.49       36.74      4.83 o 
  -4  18   8        9.16       12.57      4.83 o 
  -3  18   8      130.63      163.41      5.80 o 
  -2  18   8       54.93       71.55      4.83 o 
  -1  18   8      144.32      158.58      6.77 o 
   0  18   8        0.01        0.00      4.83 o 
   1  18   8      144.47      148.91      6.77 o 
   2  18   8      318.40      330.70      9.67 o 
   3  18   8        1.59        9.67      4.83 o 
   4  18   8       26.61       24.17      5.80 o 
   5  18   8        2.71        0.00      5.80 o 
  -6  19   8       26.78       13.54      6.77 o 
  -5  19   8        0.75        0.00      5.80 o 
  -4  19   8       38.31       32.88      4.83 o 
  -3  19   8        0.86        0.97      4.83 o 
  -2  19   8       18.96       19.34      4.83 o 
  -1  19   8       36.11       52.22      6.77 o 
   0  19   8       25.59       18.37      5.80 o 
   1  19   8        9.70        9.67      5.80 o 
   2  19   8       24.99       30.94      5.80 o 
   3  19   8       44.95       56.08      6.77 o 
  -3  20   8        5.05        1.93      4.83 o 
  -2  20   8       67.27       83.16      5.80 o 
  -1  20   8       54.52       44.48      6.77 o 
   0  20   8       36.86       25.14      5.80 o 
   1  20   8       14.18       29.01      7.74 o 
 -15   0   9        0.10        0.97     20.31 o 
 -13   0   9        7.22       13.54     12.57 o 
 -11   0   9       89.96       75.42      9.67 o 
  -9   0   9      168.57      184.69      7.74 o 
  -7   0   9       70.90       71.55      4.83 o 
  -5   0   9     1135.82     1060.74     13.54 o 
  -3   0   9       42.03       48.35      3.87 o 
  -1   0   9     1164.04     1131.33     17.41 o 
   1   0   9      662.56      667.19      9.67 o 
   3   0   9      158.48      175.98      3.87 o 
   5   0   9      216.40      195.32      5.80 o 
   7   0   9       46.00       34.81      3.87 o 
   9   0   9      323.42      299.75     13.54 o 
  11   0   9       32.59       29.01     13.54 o 
 -15   1   9        2.39        0.00      6.77 o 
 -14   1   9        0.66        1.93      5.80 o 
 -13   1   9       68.25       74.45      6.77 o 
 -12   1   9       29.77       28.04      6.77 o 
 -11   1   9       32.79       26.11      3.87 o 
 -10   1   9       41.18       41.58      3.87 o 
  -9   1   9      162.95      171.15      4.83 o 
  -8   1   9      318.09      327.79      3.87 o 
  -7   1   9      208.43      190.49      2.90 o 
  -6   1   9        1.63        3.87      1.93 o 
  -5   1   9       32.39       30.94      2.90 o 
  -4   1   9      874.65      843.18      9.67 o 
  -3   1   9     1429.42     1488.13     14.50 o 
  -2   1   9      478.43      473.80      7.74 o 
  -1   1   9      223.21      209.83      5.80 o 
   0   1   9     1625.26     1793.69     15.47 o 
   1   1   9        8.66        1.93      2.90 o 
   2   1   9      978.04     1010.46     11.60 o 
   3   1   9        2.94        9.67      2.90 o 
   4   1   9       11.44       13.54      2.90 o 
   5   1   9      158.11      144.08      3.87 o 
   6   1   9        0.46        0.00      2.90 o 
   7   1   9       98.36      106.36      4.83 o 
   8   1   9      136.55      134.41      5.80 o 
   9   1   9        0.10        3.87      4.83 o 
  10   1   9       16.31       10.64      4.83 o 
  11   1   9        4.41        3.87      6.77 o 
  12   1   9       62.91       65.75     10.64 o 
 -15   2   9        0.25        0.97      6.77 o 
 -14   2   9      110.69      128.60      8.70 o 
 -13   2   9        1.49        0.00      5.80 o 
 -12   2   9       84.86      106.36      7.74 o 
 -11   2   9      821.64      771.62     11.60 o 
 -10   2   9     1026.90      989.19     11.60 o 
  -9   2   9        8.57       16.44      2.90 o 
  -8   2   9        0.54        2.90      2.90 o 
  -7   2   9     1501.41     1452.35     14.50 o 
  -6   2   9      275.96      307.49      5.80 o 
  -5   2   9       96.81       88.96      3.87 o 
  -4   2   9       13.03       14.50      2.90 o 
  -3   2   9        2.33        3.87      1.93 o 
  -2   2   9      478.94      514.42      8.70 o 
  -1   2   9        0.87        0.97      2.90 o 
   0   2   9        1.23        2.90      2.90 o 
   1   2   9       71.79       62.85      2.90 o 
   2   2   9        0.03        7.74      2.90 o 
   3   2   9      361.28      364.54      5.80 o 
   4   2   9      270.40      274.61      5.80 o 
   5   2   9      711.50      649.79      7.74 o 
   6   2   9       48.04       52.22      3.87 o 
   7   2   9        3.20        0.97      2.90 o 
   8   2   9        0.12        2.90      3.87 o 
   9   2   9       14.84       12.57      4.83 o 
  10   2   9        2.36        8.70      4.83 o 
  11   2   9        0.23        0.00      5.80 o 
  12   2   9        4.01       11.60      6.77 o 
 -15   3   9       43.88       53.18      7.74 o 
 -14   3   9        0.05        0.00      6.77 o 
 -13   3   9        2.89        6.77      6.77 o 
 -12   3   9       89.24      130.54      5.80 o 
 -11   3   9      232.75      261.08      6.77 o 
 -10   3   9       47.35       60.92      3.87 o 
  -9   3   9      159.05      212.73      4.83 o 
  -8   3   9      195.62      202.09      3.87 o 
  -7   3   9     1805.56     1827.53     15.47 o 
  -6   3   9       51.62       81.22      1.93 o 
  -5   3   9      478.16      445.76      6.77 o 
  -4   3   9     1793.82     1738.57     12.57 o 
  -3   3   9      525.47      520.22      5.80 o 
  -2   3   9     1372.50     1365.33     13.54 o 
  -1   3   9       73.27       77.36      2.90 o 
   0   3   9      137.82      140.21      3.87 o 
   1   3   9       34.60       30.94      2.90 o 
   2   3   9      769.79      728.11      6.77 o 
   3   3   9      363.34      371.31      5.80 o 
   4   3   9       24.16       18.37      2.90 o 
   5   3   9      169.93      147.94      4.83 o 
   6   3   9      163.73      194.36      5.80 o 
   7   3   9      233.01      227.23      5.80 o 
   8   3   9      390.41      349.07      6.77 o 
   9   3   9        0.02        1.93      4.83 o 
  10   3   9        7.07       27.07      5.80 o 
  11   3   9       29.55       45.45      6.77 o 
  12   3   9       69.77       83.16      7.74 o 
 -15   4   9        2.43        0.00      7.74 o 
 -14   4   9       36.30       38.68      6.77 o 
 -13   4   9      664.33      555.99     11.60 o 
 -12   4   9       26.58       17.41      3.87 o 
 -11   4   9        0.49        7.74      3.87 o 
 -10   4   9       12.54       29.98      3.87 o 
  -9   4   9     1536.36     1637.04     17.41 o 
  -8   4   9       95.55       84.12      3.87 o 
  -7   4   9     2096.30     2116.65     16.44 o 
  -6   4   9     3489.89     3453.93     24.17 o 
  -5   4   9       13.55       32.88      2.90 o 
  -4   4   9       45.61       65.75      1.93 o 
  -3   4   9     1250.19     1287.01     12.57 o 
  -2   4   9      531.71      555.99      7.74 o 
  -1   4   9      146.53      161.48      3.87 o 
   0   4   9      364.78      364.54      4.83 o 
   1   4   9       22.98       28.04      2.90 o 
   2   4   9      521.04      508.61      6.77 o 
   3   4   9      398.63      425.46      4.83 o 
   4   4   9      460.31      433.19      5.80 o 
   5   4   9        0.71        2.90      3.87 o 
   6   4   9      231.05      237.87      5.80 o 
   7   4   9        7.18        5.80      2.90 o 
   8   4   9       18.16       21.27      3.87 o 
   9   4   9       35.60       45.45      5.80 o 
  10   4   9      193.36      206.93      7.74 o 
  11   4   9        0.37        0.97      5.80 o 
  12   4   9        5.64        6.77      5.80 o 
 -15   5   9       58.33       42.55      7.74 o 
 -14   5   9       38.73       34.81      7.74 o 
 -13   5   9       13.88       14.50      4.83 o 
 -12   5   9      131.34      144.08      4.83 o 
 -11   5   9      887.85      884.76     13.54 o 
 -10   5   9      773.31      784.19     10.64 o 
  -9   5   9       39.05       33.84      2.90 o 
  -8   5   9        0.43        5.80      2.90 o 
  -7   5   9      132.35      162.45      5.80 o 
  -6   5   9      905.01      912.80     11.60 o 
  -5   5   9      755.02      762.92      4.83 o 
  -4   5   9      646.89      638.18      5.80 o 
  -3   5   9     1108.43     1043.34      9.67 o 
  -2   5   9      768.09      776.46      6.77 o 
  -1   5   9        2.94        1.93      2.90 o 
   0   5   9      214.45      185.65      5.80 o 
   1   5   9      114.19      117.97      5.80 o 
   2   5   9       19.32       29.98      3.87 o 
   3   5   9     1275.98     1226.09     11.60 o 
   4   5   9      920.24      963.08     12.57 o 
   5   5   9       59.53       59.95      3.87 o 
   6   5   9       37.91       39.64      3.87 o 
   7   5   9       82.98       65.75      3.87 o 
   8   5   9       30.85       27.07      3.87 o 
   9   5   9      106.91      116.03      5.80 o 
  10   5   9        0.18        7.74      4.83 o 
  11   5   9        0.53        0.00      4.83 o 
 -14   6   9       21.30       15.47      5.80 o 
 -13   6   9        0.00        0.00      4.83 o 
 -12   6   9      147.16      131.50      7.74 o 
 -11   6   9        0.78        2.90      4.83 o 
 -10   6   9       14.88       27.07      3.87 o 
  -9   6   9       20.26       29.98      2.90 o 
  -8   6   9      395.95      385.81      5.80 o 
  -7   6   9      110.84      104.43      3.87 o 
  -6   6   9      418.78      394.51      5.80 o 
  -5   6   9      441.62      392.58      4.83 o 
  -4   6   9        6.45       11.60      2.90 o 
  -3   6   9      147.62      144.08      4.83 o 
  -2   6   9     1458.60     1501.67     17.41 o 
  -1   6   9        0.08        0.97      1.93 o 
   0   6   9      195.43      189.52      4.83 o 
   1   6   9      240.22      244.64      4.83 o 
   2   6   9      440.02      433.19      6.77 o 
   3   6   9      623.83      608.21      9.67 o 
   4   6   9      420.29      418.69      8.70 o 
   5   6   9      123.61       93.79      4.83 o 
   6   6   9       70.24       56.08      3.87 o 
   7   6   9        0.00        0.00      3.87 o 
   8   6   9        4.79        6.77      3.87 o 
   9   6   9        4.04        4.83      3.87 o 
  10   6   9        0.10        0.00      4.83 o 
  11   6   9       14.05       12.57      5.80 o 
 -14   7   9       20.70       17.41      5.80 o 
 -13   7   9        4.75        0.97      4.83 o 
 -12   7   9        0.17        1.93      4.83 o 
 -11   7   9        0.00        0.00      4.83 o 
 -10   7   9      106.42       90.89      4.83 o 
  -9   7   9       15.82       19.34      3.87 o 
  -8   7   9       33.13       25.14      3.87 o 
  -7   7   9       61.49      100.56      2.90 o 
  -6   7   9        0.91        0.97      2.90 o 
  -5   7   9       98.68       78.32      2.90 o 
  -4   7   9      785.48      806.43     12.57 o 
  -3   7   9      340.74      366.47      5.80 o 
  -2   7   9       93.76      107.33      2.90 o 
  -1   7   9       37.45       35.78      2.90 o 
   0   7   9      251.88      266.88      4.83 o 
   1   7   9      112.27      117.97      4.83 o 
   2   7   9      123.54      122.80      4.83 o 
   3   7   9      502.62      535.69      8.70 o 
   4   7   9       94.96       98.63      4.83 o 
   5   7   9      370.72      338.43      9.67 o 
   6   7   9       52.38       51.25      3.87 o 
   7   7   9       36.58       41.58      3.87 o 
   8   7   9       94.36       92.83      5.80 o 
   9   7   9       62.74       61.88      3.87 o 
  10   7   9        5.13        6.77      3.87 o 
  11   7   9        8.13        0.97      5.80 o 
 -14   8   9       30.68       37.71      5.80 o 
 -13   8   9        8.32        5.80      4.83 o 
 -12   8   9       21.63       29.01      4.83 o 
 -11   8   9       47.28       54.15      4.83 o 
 -10   8   9       35.24       37.71      4.83 o 
  -9   8   9      275.12      253.34      6.77 o 
  -8   8   9        4.82        6.77      2.90 o 
  -7   8   9      102.90      103.46      6.77 o 
  -6   8   9      456.48      402.25      5.80 o 
  -5   8   9        9.38        3.87      2.90 o 
  -4   8   9       46.93       63.82      2.90 o 
  -3   8   9      186.00      170.18      2.90 o 
  -2   8   9       19.45       12.57      2.90 o 
  -1   8   9      161.50      143.11      3.87 o 
   0   8   9      538.25      545.36      7.74 o 
   1   8   9      255.19      253.34      6.77 o 
   2   8   9     1214.88     1082.01     12.57 o 
   3   8   9        3.80        6.77      3.87 o 
   4   8   9      475.60      459.30     10.64 o 
   5   8   9       22.00       20.31      3.87 o 
   6   8   9      115.92      121.84      5.80 o 
   7   8   9       26.27       31.91      3.87 o 
   8   8   9        6.39        1.93      3.87 o 
   9   8   9       51.93       61.88      3.87 o 
  10   8   9       27.34       20.31      3.87 o 
  11   8   9        0.90        0.00      5.80 o 
 -13   9   9        7.72        5.80      4.83 o 
 -12   9   9       27.63       23.21      4.83 o 
 -11   9   9       33.56       26.11      4.83 o 
 -10   9   9      138.04      140.21      6.77 o 
  -9   9   9      111.39      112.17      4.83 o 
  -8   9   9        0.38        0.97      3.87 o 
  -7   9   9      160.64      118.93      4.83 o 
  -6   9   9      432.34      416.75      7.74 o 
  -5   9   9      131.48      122.80      2.90 o 
  -4   9   9       87.21       79.29      2.90 o 
  -3   9   9        0.03        0.97      2.90 o 
  -2   9   9      257.04      244.64      5.80 o 
  -1   9   9      412.56      431.26      6.77 o 
   0   9   9     1488.37     1462.02     21.27 o 
   1   9   9       71.36      106.36      4.83 o 
   2   9   9        9.80       10.64      3.87 o 
   3   9   9       11.50       17.41      3.87 o 
   4   9   9      293.08      281.38      7.74 o 
   5   9   9        1.27        1.93      3.87 o 
   6   9   9        4.11        5.80      3.87 o 
   7   9   9      106.32      110.23      4.83 o 
   8   9   9       91.79       90.89      5.80 o 
   9   9   9        0.99        0.97      3.87 o 
  10   9   9       10.65       15.47      5.80 o 
 -13  10   9      145.37      176.95      7.74 o 
 -12  10   9      118.31      127.64      7.74 o 
 -11  10   9        4.34        0.97      3.87 o 
 -10  10   9        8.75        1.93      3.87 o 
  -9  10   9        2.13        0.00      3.87 o 
  -8  10   9        0.05        0.00      3.87 o 
  -7  10   9       51.45       41.58      3.87 o 
  -6  10   9       88.79       82.19      3.87 o 
  -5  10   9       90.03       81.22      2.90 o 
  -4  10   9        5.16       13.54      2.90 o 
  -3  10   9        3.69       11.60      2.90 o 
  -2  10   9        5.53       53.18      3.87 o 
  -1  10   9      412.03      463.17     12.57 o 
   0  10   9     1003.44     1068.48     15.47 o 
   1  10   9      504.44      489.28     22.24 o 
   2  10   9       80.96       91.86      3.87 o 
   3  10   9      102.77      116.03      4.83 o 
   4  10   9      215.55      185.65      8.70 o 
   5  10   9      188.64      199.19      6.77 o 
   6  10   9        0.01        0.00      3.87 o 
   7  10   9        0.74        0.97      3.87 o 
   8  10   9       24.33       38.68      4.83 o 
   9  10   9        0.31        0.00      3.87 o 
  10  10   9       60.37       63.82      4.83 o 
 -13  11   9        0.31        0.00      5.80 o 
 -12  11   9        1.65        0.00      4.83 o 
 -11  11   9        5.08        9.67      4.83 o 
 -10  11   9       50.91       53.18      4.83 o 
  -9  11   9        0.92        0.00      3.87 o 
  -8  11   9       18.63       12.57      3.87 o 
  -7  11   9      210.95      191.46      5.80 o 
  -6  11   9       52.26       60.92      3.87 o 
  -5  11   9       57.60       59.95      3.87 o 
  -4  11   9       16.85       30.94      2.90 o 
  -3  11   9     1193.53     1016.26      9.67 o 
  -2  11   9       52.53       68.65      3.87 o 
  -1  11   9      949.77      960.18     12.57 o 
   0  11   9      159.75      224.33     13.54 o 
   1  11   9        0.01        1.93      4.83 o 
   2  11   9     1039.69     1013.36     29.01 o 
   3  11   9       76.15       60.92      4.83 o 
   4  11   9       92.07      124.74      6.77 o 
   5  11   9      267.74      222.40      6.77 o 
   6  11   9       35.69       37.71      4.83 o 
   7  11   9        7.79        9.67      4.83 o 
   8  11   9        0.01        0.00      4.83 o 
   9  11   9        0.00        0.00      3.87 o 
  10  11   9        9.95       15.47      4.83 o 
 -12  12   9        4.29        0.97      3.87 o 
 -11  12   9        7.57        8.70      3.87 o 
 -10  12   9      191.03      180.82      5.80 o 
  -9  12   9        1.51        3.87      3.87 o 
  -8  12   9        0.18        0.00      3.87 o 
  -7  12   9        0.73        0.00      2.90 o 
  -6  12   9      150.20      153.74      5.80 o 
  -5  12   9      144.54      120.87      4.83 o 
  -4  12   9      115.13      107.33      3.87 o 
  -3  12   9        9.75       12.57      2.90 o 
  -2  12   9      313.49      329.73      6.77 o 
  -1  12   9       24.29       15.47      4.83 o 
   0  12   9       20.38       29.01      5.80 o 
   1  12   9       53.32       57.05      7.74 o 
   2  12   9        2.99        0.00      4.83 o 
   3  12   9       28.73       41.58      4.83 o 
   4  12   9      241.50      211.76      8.70 o 
   5  12   9        9.76       27.07      4.83 o 
   6  12   9       51.22       70.59      5.80 o 
   7  12   9       56.09       40.61      5.80 o 
   8  12   9       57.80       63.82      5.80 o 
   9  12   9       30.62       28.04      5.80 o 
 -11  13   9       18.95       20.31      4.83 o 
 -10  13   9       13.41        8.70      4.83 o 
  -9  13   9        1.39        2.90      3.87 o 
  -8  13   9        2.51        0.00      3.87 o 
  -7  13   9        2.22        0.00      3.87 o 
  -6  13   9       11.75        2.90      3.87 o 
  -5  13   9      158.48      150.84      5.80 o 
  -4  13   9      201.16      184.69      6.77 o 
  -3  13   9      149.59      151.81      4.83 o 
  -2  13   9      146.21      146.01      3.87 o 
  -1  13   9       65.78       62.85      3.87 o 
   0  13   9        2.84        7.74      3.87 o 
   1  13   9      548.85      474.77     10.64 o 
   2  13   9       52.78       55.12      5.80 o 
   3  13   9        4.90        6.77      4.83 o 
   4  13   9        0.70        5.80      4.83 o 
   5  13   9       21.63       18.37      4.83 o 
   6  13   9        0.83        2.90      4.83 o 
   7  13   9       14.49       18.37      5.80 o 
   8  13   9       77.30       79.29      6.77 o 
 -11  14   9        1.95        0.97      4.83 o 
 -10  14   9        2.28        4.83      4.83 o 
  -9  14   9       25.01       23.21      4.83 o 
  -8  14   9       20.53       15.47      3.87 o 
  -7  14   9        0.34        2.90      3.87 o 
  -6  14   9      501.53      499.91      8.70 o 
  -5  14   9      497.14      510.55      8.70 o 
  -4  14   9        7.40       10.64      3.87 o 
  -3  14   9        1.70        2.90      2.90 o 
  -2  14   9        1.76        0.00      2.90 o 
  -1  14   9        5.63        5.80      2.90 o 
   0  14   9       10.39       12.57      3.87 o 
   1  14   9       36.61       35.78      4.83 o 
   2  14   9        0.76        0.97      4.83 o 
   3  14   9        4.47        0.00      4.83 o 
   4  14   9       21.84       31.91      5.80 o 
   5  14   9       12.46        3.87      4.83 o 
   6  14   9        0.89        0.00      4.83 o 
   7  14   9        0.05        0.00      4.83 o 
   8  14   9       84.46      112.17      7.74 o 
 -10  15   9        0.72        0.00      4.83 o 
  -9  15   9       28.57       41.58      5.80 o 
  -8  15   9       20.49       20.31      4.83 o 
  -7  15   9       25.07       20.31      4.83 o 
  -6  15   9        7.16       12.57      3.87 o 
  -5  15   9      111.18      115.07      5.80 o 
  -4  15   9        3.03        1.93      3.87 o 
  -3  15   9        3.60        3.87      3.87 o 
  -2  15   9       15.55       15.47      3.87 o 
  -1  15   9       41.92       49.31      3.87 o 
   0  15   9       44.38       53.18      4.83 o 
   1  15   9      120.79       86.06      5.80 o 
   2  15   9       23.47       28.04      4.83 o 
   3  15   9        1.96        0.00      4.83 o 
   4  15   9       43.66       46.41      6.77 o 
   5  15   9        5.40        0.97      5.80 o 
   6  15   9        0.45        0.00      4.83 o 
   7  15   9        4.32        0.00      5.80 o 
  -9  16   9       19.02       20.31      5.80 o 
  -8  16   9        1.84        0.00      4.83 o 
  -7  16   9       28.01       45.45      5.80 o 
  -6  16   9       22.76       23.21      4.83 o 
  -5  16   9      232.52      211.76     10.64 o 
  -4  16   9      179.10      172.12      6.77 o 
  -3  16   9       41.05       34.81      4.83 o 
  -2  16   9       17.19       10.64      3.87 o 
  -1  16   9        1.33        0.00      3.87 o 
   0  16   9       28.60       29.01      4.83 o 
   1  16   9       45.40       38.68      4.83 o 
   2  16   9       21.35       29.98      4.83 o 
   3  16   9        2.52        4.83      4.83 o 
   4  16   9       16.27       17.41      4.83 o 
   5  16   9       20.95       19.34      5.80 o 
   6  16   9        7.79        0.97      4.83 o 
  -8  17   9       44.26       55.12      8.70 o 
  -7  17   9        0.22        0.00      6.77 o 
  -6  17   9        4.31        0.97      4.83 o 
  -5  17   9        8.88        6.77      5.80 o 
  -4  17   9        2.17        3.87      3.87 o 
  -3  17   9       14.02       23.21      5.80 o 
  -2  17   9        5.04        6.77      4.83 o 
  -1  17   9        2.13       10.64      4.83 o 
   0  17   9       12.28       17.41      4.83 o 
   1  17   9       35.73       44.48      5.80 o 
   2  17   9       53.08       44.48      5.80 o 
   3  17   9       19.50       10.64      4.83 o 
   4  17   9        9.94       10.64      5.80 o 
   5  17   9        0.82        0.00      4.83 o 
  -7  18   9        1.98        0.00      4.83 o 
  -6  18   9       78.34       79.29      5.80 o 
  -5  18   9        2.64        5.80      4.83 o 
  -4  18   9      118.49      101.53      6.77 o 
  -3  18   9        0.03        1.93      3.87 o 
  -2  18   9       40.69       48.35      4.83 o 
  -1  18   9       56.91       58.02      9.67 o 
   0  18   9       25.59       13.54      6.77 o 
   1  18   9        0.08        1.93      5.80 o 
   2  18   9      192.73      225.30      9.67 o 
   3  18   9      139.96      144.08      7.74 o 
   4  18   9        0.12        0.00      5.80 o 
  -5  19   9       17.21       15.47      5.80 o 
  -4  19   9       10.85        7.74      7.74 o 
  -3  19   9        0.00        0.00      5.80 o 
  -2  19   9       36.66       40.61      5.80 o 
  -1  19   9       20.82        5.80      5.80 o 
   0  19   9       14.23       10.64      5.80 o 
   1  19   9        0.58        0.00      6.77 o 
 -14   0  10       25.55       27.07      6.77 o 
 -12   0  10      303.65      262.04     10.64 o 
 -10   0  10       64.36       56.08      5.80 o 
  -8   0  10      203.36      201.12      6.77 o 
  -6   0  10      456.64      433.19     10.64 o 
  -4   0  10      667.57      626.58     10.64 o 
  -2   0  10      232.96      212.73      8.70 o 
   0   0  10      205.94      218.53      6.77 o 
   2   0  10        8.67       11.60      3.87 o 
   4   0  10       19.26       24.17      3.87 o 
   6   0  10        9.23        3.87      4.83 o 
   8   0  10       90.10      124.74      8.70 o 
  10   0  10      197.17      211.76     23.21 o 
 -15   1  10        7.58        2.90      5.80 o 
 -14   1  10       12.02        6.77      5.80 o 
 -13   1  10      195.59      195.32      6.77 o 
 -12   1  10        3.91        3.87      3.87 o 
 -11   1  10       14.18       14.50      3.87 o 
 -10   1  10      198.27      180.82      4.83 o 
  -9   1  10      129.48      173.08      3.87 o 
  -8   1  10       80.80       88.96      4.83 o 
  -7   1  10     3962.74     3884.23     28.04 o 
  -6   1  10       76.73       71.55      3.87 o 
  -5   1  10      197.50      175.02      3.87 o 
  -4   1  10        0.02        0.97      2.90 o 
  -3   1  10      948.75      969.85     11.60 o 
  -2   1  10       10.74       20.31      2.90 o 
  -1   1  10        2.36        4.83      1.93 o 
   0   1  10       22.98       24.17      2.90 o 
   1   1  10      473.50      456.40      6.77 o 
   2   1  10       36.25       34.81      3.87 o 
   3   1  10       34.58       39.64      3.87 o 
   4   1  10       76.91       86.06      2.90 o 
   5   1  10       25.52       27.07      2.90 o 
   6   1  10       21.26       15.47      2.90 o 
   7   1  10      259.96      248.51      6.77 o 
   8   1  10      103.40       87.99      6.77 o 
   9   1  10        5.04        3.87      5.80 o 
  10   1  10       50.70       67.69      6.77 o 
  11   1  10       26.14       44.48      7.74 o 
 -15   2  10       22.55       12.57      5.80 o 
 -14   2  10        0.02        0.97      4.83 o 
 -13   2  10      215.84      199.19      8.70 o 
 -12   2  10       42.69       48.35      4.83 o 
 -11   2  10      176.46      163.41      5.80 o 
 -10   2  10      837.92      788.06      8.70 o 
  -9   2  10     1375.33     1309.25      9.67 o 
  -8   2  10       82.91       81.22      3.87 o 
  -7   2  10      308.19      366.47      6.77 o 
  -6   2  10     1470.33     1494.90     10.64 o 
  -5   2  10      396.65      362.61      5.80 o 
  -4   2  10      410.83      402.25      5.80 o 
  -3   2  10      934.88      975.65     10.64 o 
  -2   2  10      289.90      284.28      5.80 o 
  -1   2  10      323.13      304.59      5.80 o 
   0   2  10      355.98      363.57      4.83 o 
   1   2  10       10.66       18.37      2.90 o 
   2   2  10       21.10       22.24      2.90 o 
   3   2  10     1997.67     1952.27     12.57 o 
   4   2  10       13.19       19.34      2.90 o 
   5   2  10       44.28       27.07      2.90 o 
   6   2  10       24.24       22.24      2.90 o 
   7   2  10        0.92        1.93      3.87 o 
   8   2  10       24.28       29.98      4.83 o 
   9   2  10       85.03      112.17      6.77 o 
  10   2  10       10.69       11.60      6.77 o 
  11   2  10        3.49        3.87      6.77 o 
 -14   3  10       32.47       28.04      5.80 o 
 -13   3  10        5.05        8.70      5.80 o 
 -12   3  10       66.21       65.75      4.83 o 
 -11   3  10        0.01       18.37      3.87 o 
 -10   3  10      178.13      136.34      5.80 o 
  -9   3  10      295.49      348.10      5.80 o 
  -8   3  10       31.12       26.11      2.90 o 
  -7   3  10        4.66        2.90      2.90 o 
  -6   3  10      968.09      997.89      7.74 o 
  -5   3  10        5.14        3.87      2.90 o 
  -4   3  10       35.94       43.51      2.90 o 
  -3   3  10     3498.86     3376.58     28.04 o 
  -2   3  10      179.13      208.86      8.70 o 
  -1   3  10     1127.53     1109.09     10.64 o 
   0   3  10      258.47      224.33      4.83 o 
   1   3  10        7.68        2.90      2.90 o 
   2   3  10       42.53       45.45      2.90 o 
   3   3  10     1630.29     1588.69     12.57 o 
   4   3  10      510.83      483.47      6.77 o 
   5   3  10       63.95       78.32      4.83 o 
   6   3  10       29.18       23.21      3.87 o 
   7   3  10        1.92        2.90      3.87 o 
   8   3  10        6.07        8.70      3.87 o 
   9   3  10       70.38      102.50      5.80 o 
  10   3  10        0.35        0.00      4.83 o 
  11   3  10        3.68        0.00      6.77 o 
 -14   4  10       18.49       26.11      5.80 o 
 -13   4  10       92.38       87.03      5.80 o 
 -12   4  10      193.17      170.18      6.77 o 
 -11   4  10       80.71       76.39      4.83 o 
 -10   4  10        7.36       12.57      3.87 o 
  -9   4  10       85.47      159.55      6.77 o 
  -8   4  10      455.32      421.59      6.77 o 
  -7   4  10        7.18        7.74      2.90 o 
  -6   4  10        6.73       19.34      2.90 o 
  -5   4  10     1280.47     1207.72      6.77 o 
  -4   4  10        1.40        0.97      2.90 o 
  -3   4  10       53.52       59.95      2.90 o 
  -2   4  10      230.19      238.84      3.87 o 
  -1   4  10       25.83       15.47      3.87 o 
   0   4  10      474.49      450.60      6.77 o 
   1   4  10       25.60       29.98      2.90 o 
   2   4  10      811.81      776.46     10.64 o 
   3   4  10       25.36       28.04      2.90 o 
   4   4  10       24.42       23.21      2.90 o 
   5   4  10     1117.64      972.75     11.60 o 
   6   4  10       38.56       53.18      3.87 o 
   7   4  10       73.28       83.16      3.87 o 
   8   4  10        5.98       14.50      3.87 o 
   9   4  10       30.35       39.64      4.83 o 
  10   4  10        1.60        9.67      5.80 o 
  11   4  10        0.29        0.00      5.80 o 
 -14   5  10      106.09       92.83      8.70 o 
 -13   5  10       37.49       24.17      5.80 o 
 -12   5  10      365.61      358.74      8.70 o 
 -11   5  10       19.67       24.17      3.87 o 
 -10   5  10     1517.99     1378.87     23.21 o 
  -9   5  10     1701.16     1618.67     15.47 o 
  -8   5  10      598.91      547.29      6.77 o 
  -7   5  10        3.13       10.64      2.90 o 
  -6   5  10     1407.97     1371.13     12.57 o 
  -5   5  10       85.23       56.08      2.90 o 
  -4   5  10       15.45       20.31      3.87 o 
  -3   5  10        0.28        0.97      2.90 o 
  -2   5  10       80.49       91.86      2.90 o 
  -1   5  10      674.77      688.47     10.64 o 
   0   5  10      695.91      689.43      9.67 o 
   1   5  10      190.05      211.76      6.77 o 
   2   5  10       67.70       49.31      5.80 o 
   3   5  10        6.94        5.80      2.90 o 
   4   5  10       30.55       45.45      3.87 o 
   5   5  10       28.09       53.18      3.87 o 
   6   5  10       63.23       69.62      4.83 o 
   7   5  10       11.48       26.11      3.87 o 
   8   5  10      217.84      249.47      8.70 o 
   9   5  10        5.91       13.54      4.83 o 
  10   5  10        5.53       10.64      4.83 o 
  11   5  10        0.01        0.97      5.80 o 
 -14   6  10        7.48        0.97      6.77 o 
 -13   6  10       51.75       69.62      6.77 o 
 -12   6  10      146.75      150.84      6.77 o 
 -11   6  10      187.86      185.65      6.77 o 
 -10   6  10       21.93       24.17      4.83 o 
  -9   6  10       15.23       20.31      3.87 o 
  -8   6  10       10.13       14.50      2.90 o 
  -7   6  10        2.11        8.70      2.90 o 
  -6   6  10      155.13      134.41      4.83 o 
  -5   6  10      130.34      114.10      5.80 o 
  -4   6  10      177.67      171.15      5.80 o 
  -3   6  10      661.66      674.93      6.77 o 
  -2   6  10       43.70       39.64      2.90 o 
  -1   6  10       13.85       11.60      2.90 o 
   0   6  10        6.27       12.57      2.90 o 
   1   6  10      313.12      304.59      4.83 o 
   2   6  10     1338.78     1257.03     14.50 o 
   3   6  10       10.60        2.90      2.90 o 
   4   6  10      362.71      315.22      7.74 o 
   5   6  10       32.70       24.17      3.87 o 
   6   6  10       25.06       19.34      3.87 o 
   7   6  10       17.91       23.21      3.87 o 
   8   6  10        3.11       10.64      3.87 o 
   9   6  10        0.02        0.00      4.83 o 
  10   6  10        2.31        5.80      4.83 o 
  11   6  10        1.81        0.00      5.80 o 
 -14   7  10       19.36       11.60      5.80 o 
 -13   7  10       75.57       79.29      5.80 o 
 -12   7  10      106.96       97.66      5.80 o 
 -11   7  10       87.70       77.36      5.80 o 
 -10   7  10       40.64       44.48      4.83 o 
  -9   7  10      154.13      165.35      5.80 o 
  -8   7  10       22.95       36.74      3.87 o 
  -7   7  10       31.52       31.91      3.87 o 
  -6   7  10       33.39       29.98      2.90 o 
  -5   7  10        9.83       27.07      2.90 o 
  -4   7  10      546.45      522.15      7.74 o 
  -3   7  10     1010.49     1043.34     10.64 o 
  -2   7  10       10.54       12.57      2.90 o 
  -1   7  10       54.56       50.28      3.87 o 
   0   7  10        0.27        0.97      2.90 o 
   1   7  10       27.91       28.04      2.90 o 
   2   7  10      107.25      110.23      4.83 o 
   3   7  10      507.09      475.74      8.70 o 
   4   7  10       58.27       64.79      4.83 o 
   5   7  10       14.96       21.27      3.87 o 
   6   7  10       16.57        8.70      3.87 o 
   7   7  10      114.01      116.03      4.83 o 
   8   7  10        0.06        0.00      3.87 o 
   9   7  10        0.06        0.97      3.87 o 
  10   7  10       31.55       28.04      5.80 o 
 -13   8  10       40.41       55.12      5.80 o 
 -12   8  10       54.36       58.98      5.80 o 
 -11   8  10       13.23       10.64      3.87 o 
 -10   8  10        7.96        9.67      3.87 o 
  -9   8  10       39.76       47.38      3.87 o 
  -8   8  10       40.27       32.88      3.87 o 
  -7   8  10       11.33        6.77      2.90 o 
  -6   8  10        3.57        0.00      2.90 o 
  -5   8  10       13.18       18.37      3.87 o 
  -4   8  10       99.68      111.20      4.83 o 
  -3   8  10      717.77      666.23      6.77 o 
  -2   8  10       61.61       47.38      2.90 o 
  -1   8  10       55.67       56.08      3.87 o 
   0   8  10      208.53      204.03      6.77 o 
   1   8  10       10.87       14.50      3.87 o 
   2   8  10      141.00      155.68      6.77 o 
   3   8  10        0.21        0.00      3.87 o 
   4   8  10      254.66      269.78      6.77 o 
   5   8  10       33.75       36.74      4.83 o 
   6   8  10       31.35       24.17      4.83 o 
   7   8  10       14.80       16.44      3.87 o 
   8   8  10       61.21       65.75      4.83 o 
   9   8  10        0.06        0.00      3.87 o 
  10   8  10        2.43        7.74      4.83 o 
 -13   9  10        5.24        1.93      4.83 o 
 -12   9  10        0.00        4.83      4.83 o 
 -11   9  10       19.29        5.80      3.87 o 
 -10   9  10        2.07        0.00      3.87 o 
  -9   9  10       23.55       19.34      3.87 o 
  -8   9  10       63.94       64.79      4.83 o 
  -7   9  10       26.26       29.98      3.87 o 
  -6   9  10       35.10       38.68      2.90 o 
  -5   9  10      280.62      281.38      4.83 o 
  -4   9  10      535.92      477.67      7.74 o 
  -3   9  10        2.61        7.74      2.90 o 
  -2   9  10      568.35      562.76      6.77 o 
  -1   9  10     1186.18     1153.57     13.54 o 
   0   9  10       47.58       64.79      5.80 o 
   1   9  10       13.42        6.77      3.87 o 
   2   9  10       98.16       96.69      5.80 o 
   3   9  10      127.51      103.46      4.83 o 
   4   9  10        1.56        1.93      3.87 o 
   5   9  10      129.94      144.08      5.80 o 
   6   9  10       76.23       62.85      4.83 o 
   7   9  10       15.13       20.31      3.87 o 
   8   9  10        1.72        0.97      5.80 o 
   9   9  10        2.77        0.97      3.87 o 
  10   9  10        3.63        0.00      4.83 o 
 -13  10  10        1.93        0.00      4.83 o 
 -12  10  10        9.99        1.93      4.83 o 
 -11  10  10       20.19       11.60      4.83 o 
 -10  10  10       15.33        9.67      3.87 o 
  -9  10  10       12.14       12.57      3.87 o 
  -8  10  10        2.72        0.97      3.87 o 
  -7  10  10        9.09        9.67      3.87 o 
  -6  10  10      116.92      123.77      3.87 o 
  -5  10  10       33.46       43.51      3.87 o 
  -4  10  10       83.84       72.52      3.87 o 
  -3  10  10      112.91      133.44      4.83 o 
  -2  10  10       87.07      153.74      5.80 o 
  -1  10  10      101.52       87.99      4.83 o 
   0  10  10       23.47       19.34      3.87 o 
   1  10  10      206.36      181.79     11.60 o 
   2  10  10      414.46      386.78      8.70 o 
   3  10  10      188.08      206.93      7.74 o 
   4  10  10       63.09       66.72      4.83 o 
   5  10  10        6.45       12.57      3.87 o 
   6  10  10       74.17       72.52      4.83 o 
   7  10  10        0.03        1.93      3.87 o 
   8  10  10        5.68        0.97      5.80 o 
   9  10  10       14.88       14.50      4.83 o 
 -12  11  10        8.75        3.87      4.83 o 
 -11  11  10        1.15        0.00      5.80 o 
 -10  11  10       29.00       47.38      4.83 o 
  -9  11  10       14.86       20.31      3.87 o 
  -8  11  10       13.05       13.54      3.87 o 
  -7  11  10        1.23        2.90      3.87 o 
  -6  11  10       10.62        6.77      2.90 o 
  -5  11  10       29.13       38.68      3.87 o 
  -4  11  10      116.13       97.66      3.87 o 
  -3  11  10       33.20       37.71      3.87 o 
  -2  11  10      774.09      724.24      8.70 o 
  -1  11  10        5.88       33.84      3.87 o 
   0  11  10      415.68      351.00      8.70 o 
   1  11  10        1.70       27.07      4.83 o 
   2  11  10      263.81      282.35      7.74 o 
   3  11  10      119.53       84.12      5.80 o 
   4  11  10       33.08       50.28      5.80 o 
   5  11  10        2.91       10.64      4.83 o 
   6  11  10       60.45       82.19      5.80 o 
   7  11  10        4.93        1.93      4.83 o 
   8  11  10        7.37        5.80      5.80 o 
   9  11  10        6.69       19.34      5.80 o 
 -12  12  10        0.01        0.00      4.83 o 
 -11  12  10        1.26        0.97      4.83 o 
 -10  12  10        5.38       12.57      3.87 o 
  -9  12  10      107.72       98.63      5.80 o 
  -8  12  10       21.24       13.54      3.87 o 
  -7  12  10       14.84       15.47      3.87 o 
  -6  12  10        2.94        1.93      3.87 o 
  -5  12  10      367.37      339.40      7.74 o 
  -4  12  10        7.79       18.37      3.87 o 
  -3  12  10       32.75       21.27      2.90 o 
  -2  12  10        8.97        4.83      2.90 o 
  -1  12  10      345.95      362.61      6.77 o 
   0  12  10        3.33        0.97      3.87 o 
   1  12  10        0.19        0.00      3.87 o 
   2  12  10       66.06       60.92      6.77 o 
   3  12  10      124.26      113.13      5.80 o 
   4  12  10        5.76        6.77      4.83 o 
   5  12  10      144.97      137.31      6.77 o 
   6  12  10       27.07       36.74      5.80 o 
   7  12  10        0.07        0.97      4.83 o 
   8  12  10       36.90       48.35      5.80 o 
 -11  13  10       50.76       62.85      5.80 o 
 -10  13  10        7.64        8.70      4.83 o 
  -9  13  10        2.83        5.80      4.83 o 
  -8  13  10       23.86       35.78      4.83 o 
  -7  13  10       22.26       19.34      3.87 o 
  -6  13  10        7.71        0.97      3.87 o 
  -5  13  10       81.79       93.79      4.83 o 
  -4  13  10      363.27      378.08      7.74 o 
  -3  13  10       25.89       20.31      3.87 o 
  -2  13  10       24.58       22.24      3.87 o 
  -1  13  10        0.96        1.93      3.87 o 
   0  13  10       27.35       13.54      6.77 o 
   1  13  10       18.71       12.57      4.83 o 
   2  13  10        7.40       10.64      4.83 o 
   3  13  10        3.12        3.87      4.83 o 
   4  13  10       50.05       40.61      5.80 o 
   5  13  10       18.40       32.88      4.83 o 
   6  13  10        4.20        6.77      5.80 o 
   7  13  10       35.22       36.74      5.80 o 
   8  13  10        1.14        0.00      6.77 o 
 -10  14  10        0.54        0.00      4.83 o 
  -9  14  10        7.04       17.41      4.83 o 
  -8  14  10       52.74       73.49      5.80 o 
  -7  14  10      304.69      301.69      7.74 o 
  -6  14  10       47.54       51.25      4.83 o 
  -5  14  10       32.48       45.45      3.87 o 
  -4  14  10      266.29      239.80      6.77 o 
  -3  14  10        0.92        0.00      2.90 o 
  -2  14  10        3.74        0.97      3.87 o 
  -1  14  10        9.70        5.80      3.87 o 
   0  14  10        8.09        0.00      3.87 o 
   1  14  10       60.31       61.88      6.77 o 
   2  14  10        5.45        1.93      4.83 o 
   3  14  10       20.81       24.17      4.83 o 
   4  14  10       15.68        0.97      4.83 o 
   5  14  10        0.00        0.00      4.83 o 
   6  14  10       57.48       46.41      5.80 o 
   7  14  10        7.15        8.70      7.74 o 
  -9  15  10        0.63        0.00      4.83 o 
  -8  15  10       59.81       61.88      4.83 o 
  -7  15  10      381.04      400.32      8.70 o 
  -6  15  10       29.47       27.07      4.83 o 
  -5  15  10       21.22       25.14      4.83 o 
  -4  15  10       32.51       29.98      3.87 o 
  -3  15  10       17.31       17.41      3.87 o 
  -2  15  10       24.41       27.07      3.87 o 
  -1  15  10       53.87       41.58      8.70 o 
   0  15  10       42.94       27.07      5.80 o 
   1  15  10       19.52       21.27      4.83 o 
   2  15  10       51.97       34.81      6.77 o 
   3  15  10       19.88       16.44      4.83 o 
   4  15  10       15.59       16.44      5.80 o 
   5  15  10        5.57        0.97      5.80 o 
   6  15  10       34.08       35.78      5.80 o 
  -8  16  10       34.47       31.91      5.80 o 
  -7  16  10       46.22       59.95      5.80 o 
  -6  16  10       87.77       71.55      5.80 o 
  -5  16  10       18.21       26.11      4.83 o 
  -4  16  10       97.96      113.13      4.83 o 
  -3  16  10      270.08      273.65      8.70 o 
  -2  16  10        1.25        1.93      3.87 o 
  -1  16  10        0.00        0.00      4.83 o 
   0  16  10       66.83       74.45      6.77 o 
   1  16  10        0.88        7.74      5.80 o 
   2  16  10        0.06        0.00      4.83 o 
   3  16  10        3.30        2.90      4.83 o 
   4  16  10       35.13       31.91      5.80 o 
   5  16  10        2.12        3.87      4.83 o 
  -7  17  10       53.74       43.51      5.80 o 
  -6  17  10        1.73        0.00      4.83 o 
  -5  17  10        6.43        3.87      4.83 o 
  -4  17  10        1.53        0.00      4.83 o 
  -3  17  10       15.62       18.37      4.83 o 
  -2  17  10      106.99      116.03      7.74 o 
  -1  17  10       55.49       39.64      5.80 o 
   0  17  10        1.87        0.00      6.77 o 
   1  17  10       28.71       17.41      6.77 o 
   2  17  10       68.25       72.52      8.70 o 
   3  17  10      127.59      139.24      7.74 o 
   4  17  10       57.38       74.45      5.80 o 
  -5  18  10       10.22        0.97      7.74 o 
  -4  18  10        1.92        0.97      4.83 o 
  -3  18  10       40.81       48.35      4.83 o 
  -2  18  10       67.13       61.88      5.80 o 
  -1  18  10       23.82       32.88      5.80 o 
   0  18  10       35.44       34.81      6.77 o 
   1  18  10       14.53       12.57      6.77 o 
   2  18  10        0.32        3.87      5.80 o 
 -13   0  11        0.14        7.74      6.77 o 
 -11   0  11       50.93       52.22      4.83 o 
  -9   0  11        6.58       24.17      3.87 o 
  -7   0  11      336.13      373.24      9.67 o 
  -5   0  11      352.19      312.32      8.70 o 
  -3   0  11      426.60      437.06     10.64 o 
  -1   0  11     1084.36     1015.29     13.54 o 
   1   0  11       20.03       23.21      8.70 o 
   3   0  11      457.72      441.89     10.64 o 
   5   0  11       58.18       41.58      3.87 o 
   7   0  11        2.60        4.83      5.80 o 
   9   0  11      246.92      234.00     11.60 o 
 -14   1  11       27.33       29.01      4.83 o 
 -13   1  11       25.54       25.14      4.83 o 
 -12   1  11      179.63      153.74      6.77 o 
 -11   1  11      120.80      109.26      4.83 o 
 -10   1  11       23.17       46.41      3.87 o 
  -9   1  11        0.09        3.87      2.90 o 
  -8   1  11      284.75      268.81      3.87 o 
  -7   1  11      378.58      367.44      4.83 o 
  -6   1  11     1127.26     1129.39      9.67 o 
  -5   1  11       21.24       29.98      2.90 o 
  -4   1  11      584.49      569.53      7.74 o 
  -3   1  11      134.28      137.31      3.87 o 
  -2   1  11        7.98        1.93      2.90 o 
  -1   1  11       32.78       25.14      2.90 o 
   0   1  11      230.19      219.50      6.77 o 
   1   1  11      140.87      157.61      4.83 o 
   2   1  11        2.15        0.00      2.90 o 
   3   1  11       78.49       90.89      2.90 o 
   4   1  11      666.44      671.06      7.74 o 
   5   1  11       22.70       21.27      3.87 o 
   6   1  11       31.37       32.88      3.87 o 
   7   1  11      129.92      148.91      5.80 o 
   8   1  11       38.69       33.84      4.83 o 
   9   1  11       30.08       59.95      5.80 o 
  10   1  11        0.88        5.80      8.70 o 
 -14   2  11       82.86       87.03      5.80 o 
 -13   2  11       15.57       25.14      4.83 o 
 -12   2  11       36.42       37.71      3.87 o 
 -11   2  11      142.52      151.81      4.83 o 
 -10   2  11       15.18       26.11      2.90 o 
  -9   2  11       98.92      109.26      3.87 o 
  -8   2  11      464.66      414.82      4.83 o 
  -7   2  11      646.63      673.96      6.77 o 
  -6   2  11     1019.06      983.38      8.70 o 
  -5   2  11     1856.60     1851.70     18.37 o 
  -4   2  11       42.22       42.55      2.90 o 
  -3   2  11      248.60      262.04      5.80 o 
  -2   2  11        5.09       22.24      3.87 o 
  -1   2  11        1.94        6.77      2.90 o 
   0   2  11      322.34      306.52      5.80 o 
   1   2  11        0.42       22.24      3.87 o 
   2   2  11      938.38      897.33     11.60 o 
   3   2  11      274.22      303.62      5.80 o 
   4   2  11      754.65      740.68      9.67 o 
   5   2  11       29.58       24.17      3.87 o 
   6   2  11       54.30       44.48      3.87 o 
   7   2  11       92.86       90.89      4.83 o 
   8   2  11       76.24       96.69      5.80 o 
   9   2  11        3.07        1.93      4.83 o 
  10   2  11        2.26       13.54      8.70 o 
 -14   3  11       72.59       72.52      5.80 o 
 -13   3  11       24.14       24.17      4.83 o 
 -12   3  11      166.54      184.69      6.77 o 
 -11   3  11      134.09      143.11      5.80 o 
 -10   3  11       10.16       12.57      2.90 o 
  -9   3  11      211.82      188.55      4.83 o 
  -8   3  11     1287.36     1275.40     11.60 o 
  -7   3  11       44.76       82.19      2.90 o 
  -6   3  11       28.52       92.83      2.90 o 
  -5   3  11       31.76       29.01      2.90 o 
  -4   3  11      410.21      368.41      7.74 o 
  -3   3  11      105.98      119.90      3.87 o 
  -2   3  11     1500.72     1442.68     14.50 o 
  -1   3  11      127.50       98.63      3.87 o 
   0   3  11       24.24       83.16      3.87 o 
   1   3  11     1283.65     1242.53     17.41 o 
   2   3  11     2502.74     2454.11     21.27 o 
   3   3  11      146.05      131.50      5.80 o 
   4   3  11     1144.09     1118.76     10.64 o 
   5   3  11       42.41       29.98      3.87 o 
   6   3  11       15.22       19.34      3.87 o 
   7   3  11       21.79       18.37      3.87 o 
   8   3  11       82.74       89.93      5.80 o 
   9   3  11        4.86        7.74      5.80 o 
  10   3  11       10.30       17.41      8.70 o 
 -14   4  11       65.49       69.62      6.77 o 
 -13   4  11      136.90      146.98      8.70 o 
 -12   4  11       23.79       32.88      4.83 o 
 -11   4  11       24.22       28.04      3.87 o 
 -10   4  11       71.86       59.95      3.87 o 
  -9   4  11       76.01       69.62      2.90 o 
  -8   4  11       89.88      126.67      3.87 o 
  -7   4  11       12.91       14.50      2.90 o 
  -6   4  11        1.57        0.97      2.90 o 
  -5   4  11      470.09      398.38      5.80 o 
  -4   4  11       76.17       94.76      5.80 o 
  -3   4  11        0.33        2.90      2.90 o 
  -2   4  11      343.64      349.07      6.77 o 
  -1   4  11       35.92       97.66      4.83 o 
   0   4  11      240.51      269.78      6.77 o 
   1   4  11       12.18       21.27      3.87 o 
   2   4  11     1324.96     1371.13     12.57 o 
   3   4  11       74.16       81.22      3.87 o 
   4   4  11       73.20       70.59      3.87 o 
   5   4  11        2.09       16.44      3.87 o 
   6   4  11        2.66        0.97      3.87 o 
   7   4  11        0.03        0.97      3.87 o 
   8   4  11       25.27       50.28      4.83 o 
   9   4  11        0.59        3.87      6.77 o 
  10   4  11        3.05        6.77      6.77 o 
 -14   5  11        1.30        4.83      5.80 o 
 -13   5  11      123.87      117.97      7.74 o 
 -12   5  11        0.01        0.00      4.83 o 
 -11   5  11       88.79      111.20      5.80 o 
 -10   5  11       54.32       54.15      3.87 o 
  -9   5  11       21.53       30.94      3.87 o 
  -8   5  11      119.45      117.97      3.87 o 
  -7   5  11      608.80      563.73      7.74 o 
  -6   5  11      331.02      348.10      5.80 o 
  -5   5  11      180.45      166.31      4.83 o 
  -4   5  11      392.46      385.81      5.80 o 
  -3   5  11       29.33       42.55      3.87 o 
  -2   5  11       31.20       35.78      2.90 o 
  -1   5  11      208.13      215.63      5.80 o 
   0   5  11       17.28       23.21      3.87 o 
   1   5  11       63.77       82.19      5.80 o 
   2   5  11     1141.57     1150.67     11.60 o 
   3   5  11        8.61        2.90      2.90 o 
   4   5  11       36.58       17.41      3.87 o 
   5   5  11       88.03       74.45      7.74 o 
   6   5  11       38.70       23.21      3.87 o 
   7   5  11      124.72      145.04      5.80 o 
   8   5  11        1.96        4.83      3.87 o 
   9   5  11       18.21       29.01      5.80 o 
  10   5  11       21.51       35.78      6.77 o 
 -13   6  11       11.19        0.00      5.80 o 
 -12   6  11       80.86       91.86      8.70 o 
 -11   6  11      399.56      391.61      8.70 o 
 -10   6  11       15.95       15.47      4.83 o 
  -9   6  11      641.28      637.22     12.57 o 
  -8   6  11      430.66      421.59      6.77 o 
  -7   6  11        1.05        4.83      2.90 o 
  -6   6  11       32.78       33.84      3.87 o 
  -5   6  11      216.95      247.54      3.87 o 
  -4   6  11      116.45      119.90      4.83 o 
  -3   6  11        8.09        5.80      2.90 o 
  -2   6  11        1.80        0.97      2.90 o 
  -1   6  11       20.99       19.34      2.90 o 
   0   6  11      235.30      206.93      5.80 o 
   1   6  11       56.85       54.15      3.87 o 
   2   6  11      193.85      187.59      6.77 o 
   3   6  11      101.98       89.93      4.83 o 
   4   6  11       18.06       14.50      3.87 o 
   5   6  11      128.16      119.90      5.80 o 
   6   6  11       49.27       53.18      4.83 o 
   7   6  11        1.14        6.77      3.87 o 
   8   6  11        7.74        5.80      4.83 o 
   9   6  11        0.12        0.97      5.80 o 
  10   6  11       29.71       39.64      5.80 o 
 -13   7  11        5.54        3.87      5.80 o 
 -12   7  11        2.55        0.00      5.80 o 
 -11   7  11       91.15       88.96      5.80 o 
 -10   7  11       16.57        8.70      3.87 o 
  -9   7  11       26.87       32.88      4.83 o 
  -8   7  11       14.89        7.74      3.87 o 
  -7   7  11        5.85        6.77      2.90 o 
  -6   7  11       40.69       31.91      3.87 o 
  -5   7  11       35.88       24.17      2.90 o 
  -4   7  11       22.61       39.64      3.87 o 
  -3   7  11       29.77       14.50      2.90 o 
  -2   7  11       69.71       72.52      3.87 o 
  -1   7  11      160.12      150.84      5.80 o 
   0   7  11      509.75      458.33      7.74 o 
   1   7  11       15.61       39.64      3.87 o 
   2   7  11       87.01       67.69      3.87 o 
   3   7  11       72.92       55.12      4.83 o 
   4   7  11        7.09        0.00      3.87 o 
   5   7  11       23.49       16.44      3.87 o 
   6   7  11        0.84        1.93      3.87 o 
   7   7  11       10.00        1.93      3.87 o 
   8   7  11        2.11        0.00      6.77 o 
   9   7  11        6.94        4.83      4.83 o 
 -13   8  11        3.75        6.77      4.83 o 
 -12   8  11        0.05        1.93      4.83 o 
 -11   8  11       80.00       85.09      5.80 o 
 -10   8  11        1.16        6.77      3.87 o 
  -9   8  11      109.17      126.67      4.83 o 
  -8   8  11        1.45        0.00      2.90 o 
  -7   8  11       64.63       70.59      4.83 o 
  -6   8  11       90.02      111.20      4.83 o 
  -5   8  11      210.42      212.73      5.80 o 
  -4   8  11        8.85       18.37      2.90 o 
  -3   8  11        5.00       23.21      2.90 o 
  -2   8  11     1065.93      995.96     13.54 o 
  -1   8  11      108.96       98.63      4.83 o 
   0   8  11       11.54        6.77      3.87 o 
   1   8  11        5.69        2.90      3.87 o 
   2   8  11        3.64        0.97      3.87 o 
   3   8  11       13.99        6.77      3.87 o 
   4   8  11        2.99        0.97      3.87 o 
   5   8  11       23.70       28.04      4.83 o 
   6   8  11        6.78        9.67      3.87 o 
   7   8  11        1.58        0.00      3.87 o 
   8   8  11       34.77       45.45      4.83 o 
   9   8  11       10.60       16.44      4.83 o 
 -12   9  11       47.87       64.79      5.80 o 
 -11   9  11       59.28       50.28      4.83 o 
 -10   9  11       10.60        5.80      3.87 o 
  -9   9  11        6.23        1.93      3.87 o 
  -8   9  11       30.24       33.84      3.87 o 
  -7   9  11        4.80        4.83      3.87 o 
  -6   9  11      105.13       95.73      4.83 o 
  -5   9  11       12.24       11.60      3.87 o 
  -4   9  11      372.60      332.63      6.77 o 
  -3   9  11      538.92      482.51      9.67 o 
  -2   9  11        5.35        5.80      3.87 o 
  -1   9  11      115.38       87.03      6.77 o 
   0   9  11       23.35       32.88      4.83 o 
   1   9  11       44.72       28.04      4.83 o 
   2   9  11      147.11      136.34      5.80 o 
   3   9  11       37.87       30.94      4.83 o 
   4   9  11       25.16       22.24      4.83 o 
   5   9  11        7.64       14.50      4.83 o 
   6   9  11       42.34       34.81      4.83 o 
   7   9  11        5.88        7.74      3.87 o 
   8   9  11        2.08        0.97      5.80 o 
   9   9  11        0.25        3.87      4.83 o 
 -12  10  11       18.57       10.64      5.80 o 
 -11  10  11       20.11       13.54      4.83 o 
 -10  10  11       21.25       23.21      4.83 o 
  -9  10  11       11.73        9.67      3.87 o 
  -8  10  11       29.48       50.28      3.87 o 
  -7  10  11        1.40        0.97      3.87 o 
  -6  10  11      138.55      126.67      3.87 o 
  -5  10  11        2.19        5.80      2.90 o 
  -4  10  11        0.03        7.74      3.87 o 
  -3  10  11        8.63       17.41      2.90 o 
  -2  10  11      871.38      819.00     12.57 o 
  -1  10  11        6.93       14.50      4.83 o 
   0  10  11       48.04       31.91      4.83 o 
   1  10  11      196.24      220.46      6.77 o 
   2  10  11        0.15        0.00      3.87 o 
   3  10  11        0.09        6.77      3.87 o 
   4  10  11       90.74       81.22      5.80 o 
   5  10  11       93.02      113.13      5.80 o 
   6  10  11       16.52       12.57      4.83 o 
   7  10  11        1.50        0.00      4.83 o 
   8  10  11        2.75        0.00      5.80 o 
 -12  11  11       54.63       71.55      6.77 o 
 -11  11  11       34.52       37.71      4.83 o 
 -10  11  11       37.07       40.61      4.83 o 
  -9  11  11        4.74        0.97      3.87 o 
  -8  11  11       33.08       32.88      3.87 o 
  -7  11  11       40.84       42.55      3.87 o 
  -6  11  11       10.87       20.31      3.87 o 
  -5  11  11       76.63       68.65      3.87 o 
  -4  11  11      196.36      241.74      7.74 o 
  -3  11  11      262.83      263.98      5.80 o 
  -2  11  11        7.16       26.11      3.87 o 
  -1  11  11      140.09      151.81      7.74 o 
   0  11  11       43.33       29.98      4.83 o 
   1  11  11       90.49       91.86      5.80 o 
   2  11  11        1.87        3.87      4.83 o 
   3  11  11        3.59        7.74      4.83 o 
   4  11  11       14.45       36.74      4.83 o 
   5  11  11       59.17       39.64      5.80 o 
   6  11  11        2.36       14.50      4.83 o 
   7  11  11       42.49       36.74      4.83 o 
   8  11  11        0.09        0.00      5.80 o 
 -11  12  11        0.80        0.00      4.83 o 
 -10  12  11        0.94        0.00      5.80 o 
  -9  12  11       40.11       45.45      5.80 o 
  -8  12  11        0.24        0.00      3.87 o 
  -7  12  11        0.00        0.00      3.87 o 
  -6  12  11      137.93      133.44      5.80 o 
  -5  12  11        0.57        2.90      3.87 o 
  -4  12  11      174.59      151.81      5.80 o 
  -3  12  11      202.90      191.46      6.77 o 
  -2  12  11       11.51       24.17      3.87 o 
  -1  12  11       54.40       30.94      5.80 o 
   0  12  11       14.53       18.37      5.80 o 
   1  12  11        5.12        1.93      4.83 o 
   2  12  11       43.15       54.15      5.80 o 
   3  12  11      159.06      147.94      7.74 o 
   4  12  11       15.01       20.31      4.83 o 
   5  12  11       33.62       64.79      5.80 o 
   6  12  11       67.95       72.52      6.77 o 
   7  12  11       41.71       52.22      6.77 o 
 -10  13  11       70.96       83.16      7.74 o 
  -9  13  11       23.85       21.27      4.83 o 
  -8  13  11        0.33        0.97      3.87 o 
  -7  13  11        6.40        1.93      3.87 o 
  -6  13  11       23.46       21.27      4.83 o 
  -5  13  11        3.24        4.83      3.87 o 
  -4  13  11       51.63       36.74      4.83 o 
  -3  13  11       15.76       18.37      3.87 o 
  -2  13  11       74.03       73.49      3.87 o 
  -1  13  11       33.54       27.07      5.80 o 
   0  13  11        8.15        0.00      4.83 o 
   1  13  11       67.01       72.52      5.80 o 
   2  13  11       11.46       10.64      4.83 o 
   3  13  11       15.63       14.50      4.83 o 
   4  13  11        3.20       10.64      4.83 o 
   5  13  11       33.47       39.64      5.80 o 
   6  13  11       32.81       30.94      5.80 o 
   7  13  11        0.01        7.74      5.80 o 
  -9  14  11       18.41       30.94      4.83 o 
  -8  14  11       12.63        5.80      3.87 o 
  -7  14  11       17.47       13.54      4.83 o 
  -6  14  11      180.28      185.65      6.77 o 
  -5  14  11       64.73       52.22      4.83 o 
  -4  14  11        1.36        3.87      3.87 o 
  -3  14  11        1.31        0.00      2.90 o 
  -2  14  11        4.47        6.77      3.87 o 
  -1  14  11        0.16        0.00      4.83 o 
   0  14  11       30.28       28.04      5.80 o 
   1  14  11       22.81       16.44      5.80 o 
   2  14  11       63.55       58.02      7.74 o 
   3  14  11        2.69        0.97      4.83 o 
   4  14  11       22.11       20.31      5.80 o 
   5  14  11       32.79       24.17      5.80 o 
   6  14  11       28.30       37.71      6.77 o 
  -8  15  11       14.47       14.50      4.83 o 
  -7  15  11        0.09        0.00      5.80 o 
  -6  15  11       75.60       87.03      5.80 o 
  -5  15  11        0.66        0.00      3.87 o 
  -4  15  11      116.00       96.69      4.83 o 
  -3  15  11        8.67        6.77      3.87 o 
  -2  15  11       22.32       16.44      4.83 o 
  -1  15  11       23.04       21.27      5.80 o 
   0  15  11        1.15        0.00      5.80 o 
   1  15  11        0.12        0.00      5.80 o 
   2  15  11        4.96        0.00      4.83 o 
   3  15  11        3.80        0.00      4.83 o 
   4  15  11       10.50        6.77      5.80 o 
   5  15  11        6.86        1.93      5.80 o 
  -7  16  11        0.05        0.00      6.77 o 
  -6  16  11       28.29       34.81      5.80 o 
  -5  16  11       28.75       18.37      5.80 o 
  -4  16  11        6.37       11.60      5.80 o 
  -3  16  11       61.31       55.12      4.83 o 
  -2  16  11       16.00       13.54      4.83 o 
  -1  16  11        0.94        0.00      5.80 o 
   0  16  11       20.56       18.37      5.80 o 
   1  16  11       14.78        7.74      6.77 o 
   2  16  11        0.08        0.97      4.83 o 
   3  16  11        2.38        0.00      6.77 o 
   4  16  11        5.48        1.93      4.83 o 
  -6  17  11       11.37        5.80      5.80 o 
  -5  17  11        1.45        0.00      4.83 o 
  -4  17  11       10.53       10.64      4.83 o 
  -3  17  11        8.57       22.24      4.83 o 
  -2  17  11        2.34        0.00      4.83 o 
  -1  17  11        0.32        0.00      5.80 o 
   0  17  11       34.09       38.68      7.74 o 
   1  17  11       12.48       16.44      6.77 o 
   2  17  11        9.04       17.41      6.77 o 
  -2  18  11        3.22        0.00      5.80 o 
 -14   0  12        0.83        5.80      7.74 o 
 -12   0  12        7.19       20.31      5.80 o 
 -10   0  12       10.30        5.80      3.87 o 
  -8   0  12      309.10      329.73      7.74 o 
  -6   0  12      462.86      476.70     11.60 o 
  -4   0  12      120.84      123.77      7.74 o 
  -2   0  12      922.73      873.15     15.47 o 
   0   0  12      408.26      387.75     10.64 o 
   2   0  12      870.16      841.24     25.14 o 
   4   0  12      189.69      178.89      9.67 o 
   6   0  12        0.37        1.93      4.83 o 
   8   0  12       39.03       35.78      8.70 o 
  10   0  12       41.88       64.79     16.44 o 
 -14   1  12       34.87       34.81      4.83 o 
 -13   1  12       63.80       59.95      4.83 o 
 -12   1  12       10.08       16.44      3.87 o 
 -11   1  12        1.35        0.00      2.90 o 
 -10   1  12        0.10        1.93      2.90 o 
  -9   1  12       97.36       98.63      3.87 o 
  -8   1  12      199.44      209.83      4.83 o 
  -7   1  12     1032.24     1004.66     10.64 o 
  -6   1  12        1.14        0.97      2.90 o 
  -5   1  12       15.10       19.34      2.90 o 
  -4   1  12       37.86       35.78      3.87 o 
  -3   1  12        3.37        0.00      2.90 o 
  -2   1  12      156.95      147.94      4.83 o 
  -1   1  12       25.86       41.58      3.87 o 
   0   1  12      318.52      299.75      6.77 o 
   1   1  12       38.86       44.48      3.87 o 
   2   1  12       91.08       90.89      5.80 o 
   3   1  12      577.19      643.02     11.60 o 
   4   1  12      122.64      110.23      4.83 o 
   5   1  12       37.90       35.78      3.87 o 
   6   1  12        6.36        4.83      3.87 o 
   7   1  12        0.89        0.97      4.83 o 
   8   1  12        4.14        7.74      4.83 o 
   9   1  12       34.89       40.61      5.80 o 
  10   1  12        5.71       10.64     10.64 o 
 -14   2  12       26.47       21.27      4.83 o 
 -13   2  12       79.14       79.29      4.83 o 
 -12   2  12       93.53      109.26      6.77 o 
 -11   2  12       42.41       46.41      3.87 o 
 -10   2  12        0.11        0.97      2.90 o 
  -9   2  12        0.67        3.87      2.90 o 
  -8   2  12      231.40      212.73      4.83 o 
  -7   2  12      390.93      381.94      6.77 o 
  -6   2  12       72.99       69.62      3.87 o 
  -5   2  12      486.31      481.54      8.70 o 
  -4   2  12      334.80      325.86      5.80 o 
  -3   2  12      258.35      267.84      6.77 o 
  -2   2  12       79.07      104.43      4.83 o 
  -1   2  12     1813.44     1801.42     15.47 o 
   0   2  12        5.72       25.14      3.87 o 
   1   2  12        6.42        7.74      2.90 o 
   2   2  12      550.35      471.87      7.74 o 
   3   2  12      910.93      977.58     11.60 o 
   4   2  12       18.16       23.21      3.87 o 
   5   2  12       61.79       47.38      4.83 o 
   6   2  12       97.11       91.86      4.83 o 
   7   2  12        1.00        8.70      3.87 o 
   8   2  12        3.96       12.57      4.83 o 
   9   2  12       11.51       16.44      7.74 o 
  10   2  12       22.02       24.17     11.60 o 
 -13   3  12      307.45      277.51      9.67 o 
 -12   3  12      119.94      108.30      6.77 o 
 -11   3  12      220.76      182.75      6.77 o 
 -10   3  12       12.10       10.64      2.90 o 
  -9   3  12      172.10      161.48      5.80 o 
  -8   3  12        0.14        1.93      2.90 o 
  -7   3  12       24.69       47.38      2.90 o 
  -6   3  12        4.15       15.47      3.87 o 
  -5   3  12       11.83       15.47      3.87 o 
  -4   3  12       67.77       85.09      4.83 o 
  -3   3  12      867.87      949.54      9.67 o 
  -2   3  12      922.83      891.52     12.57 o 
  -1   3  12       59.63       72.52      3.87 o 
   0   3  12      263.69      254.31      5.80 o 
   1   3  12       67.61       55.12      3.87 o 
   2   3  12        4.69       28.04      3.87 o 
   3   3  12     1380.31     1360.49     13.54 o 
   4   3  12       80.60       83.16      4.83 o 
   5   3  12        3.10        0.97      3.87 o 
   6   3  12       29.25       27.07      3.87 o 
   7   3  12        0.64        1.93      3.87 o 
   8   3  12       14.84       16.44      4.83 o 
   9   3  12        3.57        6.77      6.77 o 
 -13   4  12      123.89      139.24     11.60 o 
 -12   4  12       38.27       23.21      4.83 o 
 -11   4  12       27.75       20.31      3.87 o 
 -10   4  12       30.62       20.31      2.90 o 
  -9   4  12       28.95       33.84      2.90 o 
  -8   4  12      257.58      250.44      6.77 o 
  -7   4  12       67.39       65.75      3.87 o 
  -6   4  12      209.67      226.27      6.77 o 
  -5   4  12      241.34      280.41      6.77 o 
  -4   4  12      696.75      670.09      8.70 o 
  -3   4  12      353.82      370.34      6.77 o 
  -2   4  12       13.13       17.41      3.87 o 
  -1   4  12      326.84      353.90      7.74 o 
   0   4  12       43.50       34.81      3.87 o 
   1   4  12      365.71      364.54      5.80 o 
   2   4  12      238.55      272.68      7.74 o 
   3   4  12      478.57      500.88      8.70 o 
   4   4  12      122.53      114.10      4.83 o 
   5   4  12        7.07        4.83      3.87 o 
   6   4  12        8.32        4.83      3.87 o 
   7   4  12       21.40       20.31      4.83 o 
   8   4  12       53.70       63.82      4.83 o 
   9   4  12       22.59       21.27      4.83 o 
 -13   5  12        2.25        2.90      5.80 o 
 -12   5  12        9.51        8.70      5.80 o 
 -11   5  12      112.29      139.24      6.77 o 
 -10   5  12        8.95        0.00      2.90 o 
  -9   5  12        8.48       16.44      3.87 o 
  -8   5  12       53.37       55.12      3.87 o 
  -7   5  12       30.22       35.78      3.87 o 
  -6   5  12      690.30      614.01      7.74 o 
  -5   5  12      193.00      209.83      5.80 o 
  -4   5  12       58.14       30.94      3.87 o 
  -3   5  12      604.61      541.49      8.70 o 
  -2   5  12        0.68        0.00      2.90 o 
  -1   5  12      130.55      143.11      5.80 o 
   0   5  12       29.57       29.01      4.83 o 
   1   5  12      262.95      262.04      6.77 o 
   2   5  12       16.08       13.54      3.87 o 
   3   5  12        7.21        2.90      3.87 o 
   4   5  12        5.72        4.83      3.87 o 
   5   5  12       37.58       54.15      3.87 o 
   6   5  12        3.45        0.00      3.87 o 
   7   5  12        5.91        3.87      3.87 o 
   8   5  12       19.51       14.50      4.83 o 
   9   5  12        8.40       10.64      5.80 o 
 -13   6  12       90.74      121.84     13.54 o 
 -12   6  12       21.83       13.54      5.80 o 
 -11   6  12       25.97       37.71      4.83 o 
 -10   6  12       22.75       20.31      3.87 o 
  -9   6  12       63.67       54.15      4.83 o 
  -8   6  12      253.13      196.29      7.74 o 
  -7   6  12       53.36       52.22      3.87 o 
  -6   6  12      296.79      291.05      6.77 o 
  -5   6  12       45.96       43.51      3.87 o 
  -4   6  12      285.95      253.34      6.77 o 
  -3   6  12        5.62       13.54      3.87 o 
  -2   6  12        1.31        0.97      3.87 o 
  -1   6  12      702.57      678.80     10.64 o 
   0   6  12        0.31        0.97      3.87 o 
   1   6  12       44.46       38.68      3.87 o 
   2   6  12      103.25      110.23      4.83 o 
   3   6  12        5.15        2.90      3.87 o 
   4   6  12       81.38       77.36      4.83 o 
   5   6  12      264.32      263.98      8.70 o 
   6   6  12        2.71        6.77      3.87 o 
   7   6  12        3.28        8.70      4.83 o 
   8   6  12        3.18        3.87      4.83 o 
   9   6  12       12.57       11.60      6.77 o 
 -13   7  12       41.76       42.55      6.77 o 
 -12   7  12       29.25       21.27      6.77 o 
 -11   7  12        4.70        0.00      6.77 o 
 -10   7  12       46.59       49.31      4.83 o 
  -9   7  12       20.10       27.07      3.87 o 
  -8   7  12      135.28      141.17      5.80 o 
  -7   7  12      163.86      152.78      4.83 o 
  -6   7  12      127.93      131.50      6.77 o 
  -5   7  12      110.28      113.13      3.87 o 
  -4   7  12        0.18        4.83      3.87 o 
  -3   7  12      152.90      141.17      5.80 o 
  -2   7  12       16.20       16.44      3.87 o 
  -1   7  12        0.62        3.87      4.83 o 
   0   7  12      148.27      122.80      6.77 o 
   1   7  12        0.11        4.83      3.87 o 
   2   7  12       14.10       10.64      4.83 o 
   3   7  12        1.97        1.93      3.87 o 
   4   7  12       11.87       12.57      3.87 o 
   5   7  12       55.21       60.92      4.83 o 
   6   7  12        8.06        1.93      4.83 o 
   7   7  12        1.22        0.00      3.87 o 
   8   7  12       12.44       15.47      4.83 o 
   9   7  12       22.93       30.94      5.80 o 
 -12   8  12        1.17        8.70      4.83 o 
 -11   8  12       11.54       18.37      4.83 o 
 -10   8  12       17.29       13.54      3.87 o 
  -9   8  12        4.78        5.80      3.87 o 
  -8   8  12      215.65      237.87      7.74 o 
  -7   8  12       78.80       74.45      4.83 o 
  -6   8  12        0.01        1.93      3.87 o 
  -5   8  12      267.50      248.51      7.74 o 
  -4   8  12      612.28      518.28      8.70 o 
  -3   8  12       28.44       14.50      3.87 o 
  -2   8  12      129.83      122.80      4.83 o 
  -1   8  12       86.78       89.93      4.83 o 
   0   8  12      302.01      302.65      9.67 o 
   1   8  12       11.61       13.54      4.83 o 
   2   8  12       26.30       23.21      5.80 o 
   3   8  12        3.01        2.90      4.83 o 
   4   8  12        2.89        2.90      5.80 o 
   5   8  12       17.45       11.60      4.83 o 
   6   8  12        1.72        0.00      4.83 o 
   7   8  12       38.92       41.58      4.83 o 
   8   8  12        0.20        5.80      4.83 o 
 -12   9  12       36.13       36.74      5.80 o 
 -11   9  12       29.27       30.94      4.83 o 
 -10   9  12       29.82       35.78      4.83 o 
  -9   9  12        0.28        0.00      3.87 o 
  -8   9  12       23.07       22.24      4.83 o 
  -7   9  12       23.74       21.27      3.87 o 
  -6   9  12       87.23       91.86      4.83 o 
  -5   9  12      269.97      296.85      6.77 o 
  -4   9  12       10.72       14.50      3.87 o 
  -3   9  12      517.63      456.40      7.74 o 
  -2   9  12      174.45      172.12      6.77 o 
  -1   9  12       55.18       37.71      6.77 o 
   0   9  12        3.70        1.93      5.80 o 
   1   9  12      195.99      208.86      6.77 o 
   2   9  12       60.22       54.15      5.80 o 
   3   9  12        2.08        0.97      5.80 o 
   4   9  12        0.08        0.00      4.83 o 
   5   9  12       12.03        4.83      4.83 o 
   6   9  12        5.20        1.93      3.87 o 
   7   9  12       80.76       96.69      5.80 o 
   8   9  12        1.04        0.00      5.80 o 
 -11  10  12        1.46        3.87      4.83 o 
 -10  10  12       40.23       58.98      6.77 o 
  -9  10  12        0.10        0.00      3.87 o 
  -8  10  12        0.32        0.97      3.87 o 
  -7  10  12        1.73        0.00      3.87 o 
  -6  10  12      108.68      119.90      4.83 o 
  -5  10  12       18.22       15.47      3.87 o 
  -4  10  12       58.15       59.95      3.87 o 
  -3  10  12      157.84      173.08      4.83 o 
  -2  10  12        6.40        4.83      3.87 o 
  -1  10  12       45.86       38.68      7.74 o 
   0  10  12      112.25      106.36     10.64 o 
   1  10  12       23.55       15.47      4.83 o 
   2  10  12        0.10        1.93      4.83 o 
   3  10  12      152.47      166.31      8.70 o 
   4  10  12       26.27       30.94      4.83 o 
   5  10  12        4.97        4.83      4.83 o 
   6  10  12        2.08        7.74      4.83 o 
   7  10  12       75.93      105.40      6.77 o 
 -11  11  12       30.78       45.45      5.80 o 
 -10  11  12      174.49      142.14      5.80 o 
  -9  11  12        7.67        4.83      3.87 o 
  -8  11  12       17.70       12.57      3.87 o 
  -7  11  12      103.86       97.66      6.77 o 
  -6  11  12        2.94        6.77      3.87 o 
  -5  11  12       50.95       57.05      3.87 o 
  -4  11  12      159.85      160.51      4.83 o 
  -3  11  12       16.64       16.44      3.87 o 
  -2  11  12       23.98       16.44      3.87 o 
  -1  11  12      312.44      290.08      9.67 o 
   0  11  12      202.72      189.52      7.74 o 
   1  11  12       10.88        5.80      6.77 o 
   2  11  12        0.82        1.93      4.83 o 
   3  11  12        7.25       10.64      4.83 o 
   4  11  12        6.25        0.97      4.83 o 
   5  11  12       57.66       87.03      6.77 o 
   6  11  12       24.60       16.44      6.77 o 
   7  11  12       21.88       26.11      5.80 o 
 -10  12  12        1.01       14.50      4.83 o 
  -9  12  12        6.88       14.50      4.83 o 
  -8  12  12       41.29       37.71      4.83 o 
  -7  12  12        0.09        0.97      3.87 o 
  -6  12  12        0.10        0.00      3.87 o 
  -5  12  12        0.03        0.00      3.87 o 
  -4  12  12       35.27       32.88      5.80 o 
  -3  12  12       26.36       27.07      3.87 o 
  -2  12  12       46.14       55.12      4.83 o 
  -1  12  12      355.61      368.41     16.44 o 
   0  12  12       65.18       69.62      7.74 o 
   1  12  12        6.06        0.97      4.83 o 
   2  12  12        7.74        0.00      4.83 o 
   3  12  12       45.44       62.85      5.80 o 
   4  12  12        8.29        3.87      4.83 o 
   5  12  12       19.26       32.88      5.80 o 
   6  12  12        6.28       11.60      5.80 o 
  -9  13  12       14.38       22.24      4.83 o 
  -8  13  12      124.30      143.11      5.80 o 
  -7  13  12        4.00        0.97      3.87 o 
  -6  13  12       11.53        3.87      5.80 o 
  -5  13  12       48.22       39.64      4.83 o 
  -4  13  12      107.54      107.33      4.83 o 
  -3  13  12       31.87       48.35      4.83 o 
  -2  13  12       20.69       19.34      4.83 o 
  -1  13  12       95.17       94.76      6.77 o 
   0  13  12       57.93       51.25      5.80 o 
   1  13  12        0.51        4.83      5.80 o 
   2  13  12       52.40       49.31      5.80 o 
   3  13  12        3.95        0.00      4.83 o 
   4  13  12       23.04       22.24      5.80 o 
   5  13  12        7.86        2.90      5.80 o 
  -8  14  12       34.46       58.02      5.80 o 
  -7  14  12        0.97        0.00      4.83 o 
  -6  14  12       39.09       25.14      4.83 o 
  -5  14  12       21.77       29.01      4.83 o 
  -4  14  12       10.68        1.93      3.87 o 
  -3  14  12        0.00        0.97      3.87 o 
  -2  14  12       11.21        4.83      5.80 o 
  -1  14  12        0.24        0.00      5.80 o 
   0  14  12        5.37        0.00      5.80 o 
   1  14  12        0.59        0.00      5.80 o 
   2  14  12        1.82        0.00      5.80 o 
   3  14  12        0.01        0.00      4.83 o 
   4  14  12        0.02        0.00      4.83 o 
  -7  15  12       31.23       24.17      6.77 o 
  -6  15  12        4.31        0.97      5.80 o 
  -5  15  12        0.47        0.00      4.83 o 
  -4  15  12       10.96        7.74      4.83 o 
  -3  15  12        9.79        8.70      3.87 o 
  -2  15  12        0.00        0.00      5.80 o 
  -1  15  12       23.19       24.17      6.77 o 
   0  15  12        6.58        0.97      5.80 o 
   1  15  12       47.00       58.98      7.74 o 
   2  15  12       18.04       15.47      6.77 o 
   3  15  12        2.74        0.00      5.80 o 
  -6  16  12        0.02        0.00      4.83 o 
  -5  16  12        4.65        0.97      4.83 o 
  -4  16  12       30.92       42.55      5.80 o 
  -3  16  12        2.26        0.97      5.80 o 
  -2  16  12       52.23       47.38      6.77 o 
  -1  16  12       15.32       19.34      6.77 o 
   0  16  12        4.90        0.97      5.80 o 
   1  16  12       48.95       56.08      8.70 o 
   2  16  12       16.08       18.37      8.70 o 
  -2  17  12       41.87       38.68      9.67 o 
 -13   0  13        1.56        0.00      8.70 o 
 -11   0  13      169.65      215.63      7.74 o 
  -9   0  13       39.53       25.14      4.83 o 
  -7   0  13        0.03        0.00      3.87 o 
  -5   0  13      433.99      355.84      6.77 o 
  -3   0  13       18.44       29.01      5.80 o 
  -1   0  13      491.89      446.73     13.54 o 
   1   0  13       65.35       56.08      4.83 o 
   3   0  13      836.82      809.33     15.47 o 
   5   0  13       13.10       22.24      4.83 o 
   7   0  13       51.19       66.72      6.77 o 
   9   0  13        0.60       13.54     17.41 o 
 -13   1  13        4.05       11.60      4.83 o 
 -12   1  13       14.96        8.70      3.87 o 
 -11   1  13        5.67       13.54      3.87 o 
 -10   1  13        8.48        6.77      2.90 o 
  -9   1  13       21.12       29.01      2.90 o 
  -8   1  13      442.39      448.66      6.77 o 
  -7   1  13      380.32      343.27      5.80 o 
  -6   1  13       13.14       26.11      2.90 o 
  -5   1  13       53.32       55.12      3.87 o 
  -4   1  13       56.64       57.05      4.83 o 
  -3   1  13        7.94        5.80      3.87 o 
  -2   1  13      104.58      110.23      4.83 o 
  -1   1  13       36.26       42.55      3.87 o 
   0   1  13        0.09        0.00      2.90 o 
   1   1  13        5.60        2.90      2.90 o 
   2   1  13      150.68      157.61      4.83 o 
   3   1  13       65.64       70.59      3.87 o 
   4   1  13      505.95      490.24      7.74 o 
   5   1  13        4.27        7.74      3.87 o 
   6   1  13        0.15        0.00      3.87 o 
   7   1  13        8.58       19.34      5.80 o 
   8   1  13      127.70      179.85      9.67 o 
   9   1  13        0.23        2.90      6.77 o 
 -13   2  13        1.19        7.74      4.83 o 
 -12   2  13       44.58       47.38      4.83 o 
 -11   2  13       67.21       75.42      3.87 o 
 -10   2  13       42.77       47.38      3.87 o 
  -9   2  13       12.43        7.74      2.90 o 
  -8   2  13       22.14       29.01      3.87 o 
  -7   2  13      497.32      499.91      6.77 o 
  -6   2  13       21.54       22.24      2.90 o 
  -5   2  13        1.05        0.97      2.90 o 
  -4   2  13        6.03        5.80      3.87 o 
  -3   2  13        1.12        1.93      2.90 o 
  -2   2  13       99.36      123.77      4.83 o 
  -1   2  13      317.74      338.43      7.74 o 
   0   2  13      206.40      211.76      5.80 o 
   1   2  13      106.19      113.13      3.87 o 
   2   2  13       19.32       42.55      3.87 o 
   3   2  13        0.12       25.14      3.87 o 
   4   2  13       34.09       53.18      3.87 o 
   5   2  13        0.17        6.77      4.83 o 
   6   2  13       15.30       32.88      3.87 o 
   7   2  13       11.72       20.31      5.80 o 
   8   2  13       14.60       21.27      8.70 o 
   9   2  13        0.93        7.74      5.80 o 
 -13   3  13       12.70       21.27      4.83 o 
 -12   3  13      140.64       98.63      6.77 o 
 -11   3  13       17.30       19.34      3.87 o 
 -10   3  13       11.80       10.64      3.87 o 
  -9   3  13       49.29       58.02      4.83 o 
  -8   3  13      613.56      614.98      7.74 o 
  -7   3  13      365.87      359.70      6.77 o 
  -6   3  13       18.46       16.44      3.87 o 
  -5   3  13       16.31        7.74      3.87 o 
  -4   3  13      145.45      148.91      4.83 o 
  -3   3  13        2.90        0.00      2.90 o 
  -2   3  13      486.93      509.58      8.70 o 
  -1   3  13      399.40      420.62      6.77 o 
   0   3  13      312.63      316.19      6.77 o 
   1   3  13       29.44       24.17      3.87 o 
   2   3  13       77.12       78.32      3.87 o 
   3   3  13       31.98       41.58      4.83 o 
   4   3  13       17.77       39.64      3.87 o 
   5   3  13      161.19      157.61      4.83 o 
   6   3  13        3.98        9.67      4.83 o 
   7   3  13        2.00        6.77      4.83 o 
   8   3  13        8.36       11.60      5.80 o 
 -13   4  13       33.29       40.61      5.80 o 
 -12   4  13        3.68        0.00      4.83 o 
 -11   4  13        0.68        0.97      3.87 o 
 -10   4  13       15.48       16.44      3.87 o 
  -9   4  13       13.62       11.60      2.90 o 
  -8   4  13       18.87        8.70      2.90 o 
  -7   4  13      151.65      169.22      4.83 o 
  -6   4  13       57.46       59.95      4.83 o 
  -5   4  13      151.19      123.77      4.83 o 
  -4   4  13       77.44       83.16      3.87 o 
  -3   4  13       17.39       20.31      3.87 o 
  -2   4  13       68.77       68.65      4.83 o 
  -1   4  13      111.18      123.77      3.87 o 
   0   4  13      139.02      147.94      4.83 o 
   1   4  13      298.88      282.35      5.80 o 
   2   4  13      597.29      532.79      7.74 o 
   3   4  13       18.76       17.41      3.87 o 
   4   4  13        0.48        0.97      3.87 o 
   5   4  13      110.16      120.87      4.83 o 
   6   4  13        0.27        2.90      4.83 o 
   7   4  13       30.69       39.64      4.83 o 
   8   4  13       12.46       17.41      4.83 o 
 -12   5  13        0.23        0.97      5.80 o 
 -11   5  13       17.88       13.54      4.83 o 
 -10   5  13        0.64        0.00      3.87 o 
  -9   5  13        1.45        4.83      2.90 o 
  -8   5  13      189.63      222.40      4.83 o 
  -7   5  13        6.00       11.60      3.87 o 
  -6   5  13        3.77        0.97      3.87 o 
  -5   5  13      364.35      322.96      6.77 o 
  -4   5  13        2.35        0.00      2.90 o 
  -3   5  13      176.67      145.04      4.83 o 
  -2   5  13       76.91       75.42      3.87 o 
  -1   5  13      586.86      546.32      8.70 o 
   0   5  13      102.48      118.93      6.77 o 
   1   5  13      469.77      433.19      7.74 o 
   2   5  13       78.79       98.63      4.83 o 
   3   5  13        2.14        1.93      3.87 o 
   4   5  13       37.78       37.71      3.87 o 
   5   5  13        7.55       11.60      4.83 o 
   6   5  13        0.00        0.00      4.83 o 
   7   5  13       18.69       17.41      4.83 o 
   8   5  13        2.22        5.80      5.80 o 
 -12   6  13       19.23       12.57      6.77 o 
 -11   6  13        2.89        5.80      4.83 o 
 -10   6  13       26.44       25.14      4.83 o 
  -9   6  13       15.46       14.50      3.87 o 
  -8   6  13       22.18       29.01      3.87 o 
  -7   6  13        0.22        0.00      3.87 o 
  -6   6  13        1.93        8.70      3.87 o 
  -5   6  13      264.74      252.37      6.77 o 
  -4   6  13       15.36       21.27      3.87 o 
  -3   6  13       64.56       55.12      3.87 o 
  -2   6  13       52.03       67.69      4.83 o 
  -1   6  13       33.31       47.38      4.83 o 
   0   6  13      115.65       84.12      6.77 o 
   1   6  13      161.74      140.21      5.80 o 
   2   6  13        0.18        0.97      4.83 o 
   3   6  13        4.03        1.93      3.87 o 
   4   6  13      106.35       95.73      4.83 o 
   5   6  13        9.53       11.60      3.87 o 
   6   6  13       21.18       20.31      3.87 o 
   7   6  13       26.02       37.71      5.80 o 
   8   6  13        0.00        3.87      5.80 o 
 -12   7  13        0.24        0.00      4.83 o 
 -11   7  13        0.26        0.00      4.83 o 
 -10   7  13        5.31        9.67      4.83 o 
  -9   7  13      206.58      188.55      6.77 o 
  -8   7  13      175.70      183.72      6.77 o 
  -7   7  13        1.21        0.97      4.83 o 
  -6   7  13      682.34      693.30     10.64 o 
  -5   7  13       74.70       58.98      4.83 o 
  -4   7  13      151.65      129.57      5.80 o 
  -3   7  13        2.76        9.67      3.87 o 
  -2   7  13      102.26       77.36      4.83 o 
  -1   7  13       21.63       16.44      4.83 o 
   0   7  13       10.65       17.41      5.80 o 
   1   7  13       19.96       15.47      4.83 o 
   2   7  13        1.64        0.00      4.83 o 
   3   7  13        2.95        7.74      4.83 o 
   4   7  13        4.90        3.87      3.87 o 
   5   7  13        2.93        2.90      4.83 o 
   6   7  13        1.20        2.90      4.83 o 
   7   7  13        0.47        1.93      4.83 o 
 -11   8  13        8.60       17.41      4.83 o 
 -10   8  13      187.06      203.06      7.74 o 
  -9   8  13      246.62      287.18      8.70 o 
  -8   8  13      133.54      113.13      7.74 o 
  -7   8  13        1.23        0.97      4.83 o 
  -6   8  13       18.92       26.11      5.80 o 
  -5   8  13       71.89       80.26      4.83 o 
  -4   8  13      125.12      152.78      5.80 o 
  -3   8  13       51.61       57.05      3.87 o 
  -2   8  13        5.72        7.74      3.87 o 
  -1   8  13      189.31      162.45      8.70 o 
   0   8  13       75.71       81.22      6.77 o 
   1   8  13       18.86       15.47      5.80 o 
   2   8  13       22.17       32.88      4.83 o 
   3   8  13       26.27       17.41      4.83 o 
   4   8  13       12.41        6.77      4.83 o 
   5   8  13        0.48        0.00      4.83 o 
   6   8  13        3.83        0.97      4.83 o 
   7   8  13       15.45       24.17      6.77 o 
 -11   9  13       11.28       14.50      5.80 o 
 -10   9  13        0.00        0.97      4.83 o 
  -9   9  13       73.34       78.32      5.80 o 
  -8   9  13       10.86       14.50      4.83 o 
  -7   9  13      166.90      152.78      6.77 o 
  -6   9  13       49.20       54.15      4.83 o 
  -5   9  13      218.02      225.30      9.67 o 
  -4   9  13      367.52      353.90      7.74 o 
  -3   9  13       27.74       20.31      3.87 o 
  -2   9  13      118.12      114.10      5.80 o 
  -1   9  13       31.47       31.91      5.80 o 
   0   9  13       24.72       33.84      5.80 o 
   1   9  13        7.76        7.74      5.80 o 
   2   9  13        4.11        1.93      4.83 o 
   3   9  13        0.09        0.00      4.83 o 
   4   9  13        6.43        8.70      6.77 o 
   5   9  13        1.10        0.97      4.83 o 
   6   9  13       18.34       26.11      4.83 o 
   7   9  13        1.36        3.87      7.74 o 
 -10  10  13        5.42       14.50      4.83 o 
  -9  10  13        0.03        0.97      4.83 o 
  -8  10  13        6.38       10.64      4.83 o 
  -7  10  13       14.87       16.44      5.80 o 
  -6  10  13      130.97      136.34      5.80 o 
  -5  10  13      153.37      176.95      5.80 o 
  -4  10  13        9.26       12.57      3.87 o 
  -3  10  13       12.29       10.64      3.87 o 
  -2  10  13       69.90       60.92      6.77 o 
  -1  10  13       60.96       45.45     11.60 o 
   0  10  13       86.72       82.19      7.74 o 
   1  10  13        0.09        3.87      5.80 o 
   2  10  13        9.77        9.67      4.83 o 
   3  10  13       16.64       17.41      4.83 o 
   4  10  13        2.36        2.90      4.83 o 
   5  10  13       17.20       16.44      4.83 o 
   6  10  13       29.16       28.04      4.83 o 
 -10  11  13       60.19       66.72      5.80 o 
  -9  11  13        0.09        0.00      4.83 o 
  -8  11  13        9.52       14.50      4.83 o 
  -7  11  13       55.94       47.38      5.80 o 
  -6  11  13       28.47       31.91      4.83 o 
  -5  11  13      111.27       97.66      5.80 o 
  -4  11  13        2.22        0.00      3.87 o 
  -3  11  13       64.03       60.92      4.83 o 
  -2  11  13        0.00        2.90      4.83 o 
  -1  11  13       13.49        4.83      7.74 o 
   0  11  13       74.11       98.63      6.77 o 
   1  11  13      154.11      139.24      7.74 o 
   2  11  13       24.33       23.21      5.80 o 
   3  11  13       25.18       17.41      4.83 o 
   4  11  13        0.25        0.97      4.83 o 
   5  11  13        9.88        0.97      6.77 o 
  -9  12  13       35.36       42.55      5.80 o 
  -8  12  13       56.01       75.42      6.77 o 
  -7  12  13       22.83       18.37      4.83 o 
  -6  12  13        0.37        0.97      6.77 o 
  -5  12  13        0.30        0.97      6.77 o 
  -4  12  13       49.63       51.25      4.83 o 
  -3  12  13        0.25        0.97      3.87 o 
  -2  12  13      101.04      102.50      6.77 o 
  -1  12  13        3.80        0.00      5.80 o 
   0  12  13       80.70       62.85      6.77 o 
   1  12  13       43.04       50.28      6.77 o 
   2  12  13        0.09        0.00      5.80 o 
   3  12  13        6.49       16.44      5.80 o 
   4  12  13       18.30       25.14      5.80 o 
   5  12  13        2.13        1.93      5.80 o 
  -8  13  13       17.99       25.14      5.80 o 
  -7  13  13       35.11       45.45      5.80 o 
  -6  13  13        0.03        0.00      5.80 o 
  -5  13  13        0.20        0.00      5.80 o 
  -4  13  13       12.45       14.50      3.87 o 
  -3  13  13        1.36        1.93      4.83 o 
  -2  13  13       35.42       34.81      5.80 o 
  -1  13  13        5.31        8.70      5.80 o 
   0  13  13       86.28       89.93      7.74 o 
   1  13  13       86.10       62.85      6.77 o 
   2  13  13        0.80        0.00      5.80 o 
   3  13  13       43.48       43.51      6.77 o 
   4  13  13        0.29        0.00      5.80 o 
  -7  14  13       33.04       29.01      5.80 o 
  -6  14  13        2.97        3.87      4.83 o 
  -5  14  13        1.03        0.00      4.83 o 
  -4  14  13        7.56        3.87      3.87 o 
  -3  14  13        1.61        0.00      4.83 o 
  -2  14  13        5.93        1.93      5.80 o 
  -1  14  13        0.13        0.97      8.70 o 
   0  14  13        2.11        0.00      5.80 o 
   1  14  13        2.41        0.00      5.80 o 
   2  14  13        7.94        6.77      6.77 o 
   3  14  13       15.63       18.37      6.77 o 
  -5  15  13       23.15       25.14      4.83 o 
  -4  15  13       12.17       20.31      5.80 o 
  -3  15  13       16.07        7.74      6.77 o 
  -2  15  13        0.08        0.00      7.74 o 
  -1  15  13        6.88        0.97      5.80 o 
   0  15  13        1.13        6.77      6.77 o 
   1  15  13        1.18        0.00      6.77 o 
 -12   0  14       98.51      113.13      8.70 o 
 -10   0  14      130.15      139.24      8.70 o 
  -8   0  14       37.13       29.98      4.83 o 
  -6   0  14      391.77      364.54      9.67 o 
  -4   0  14       20.13       21.27      5.80 o 
  -2   0  14       30.07       33.84      6.77 o 
   0   0  14      128.50       98.63      6.77 o 
   2   0  14       25.61       23.21      4.83 o 
   4   0  14       16.68       11.60      5.80 o 
   6   0  14      186.22      187.59      9.67 o 
 -12   1  14       14.70       17.41      4.83 o 
 -11   1  14        5.10       15.47      3.87 o 
 -10   1  14        6.75        7.74      3.87 o 
  -9   1  14        1.03        3.87      3.87 o 
  -8   1  14      172.06      156.65      4.83 o 
  -7   1  14      533.66      537.62      8.70 o 
  -6   1  14       10.19       14.50      3.87 o 
  -5   1  14        0.69        1.93      3.87 o 
  -4   1  14       47.32       36.74      3.87 o 
  -3   1  14      101.39       86.06      4.83 o 
  -2   1  14       51.80       36.74      3.87 o 
  -1   1  14        8.10       16.44      3.87 o 
   0   1  14       25.60       32.88      3.87 o 
   1   1  14      202.72      184.69      4.83 o 
   2   1  14        0.36        0.00      2.90 o 
   3   1  14        1.60        9.67      3.87 o 
   4   1  14      140.00      102.50      5.80 o 
   5   1  14       48.94       54.15      4.83 o 
   6   1  14       23.72       31.91      4.83 o 
   7   1  14       12.81       34.81      7.74 o 
 -12   2  14        9.05       16.44      3.87 o 
 -11   2  14       16.83       19.34      3.87 o 
 -10   2  14       13.25       14.50      3.87 o 
  -9   2  14       12.11       17.41      3.87 o 
  -8   2  14       41.61       53.18      3.87 o 
  -7   2  14       12.06       23.21      3.87 o 
  -6   2  14       14.02       17.41      3.87 o 
  -5   2  14       70.36       44.48      4.83 o 
  -4   2  14       53.18       45.45      4.83 o 
  -3   2  14       55.11       66.72      4.83 o 
  -2   2  14      213.47      200.16      5.80 o 
  -1   2  14        0.31        0.00      3.87 o 
   0   2  14      219.58      200.16      6.77 o 
   1   2  14       27.77       35.78      3.87 o 
   2   2  14       45.68       48.35      3.87 o 
   3   2  14       17.38       34.81      3.87 o 
   4   2  14      183.55      292.98      6.77 o 
   5   2  14        5.81        4.83      5.80 o 
   6   2  14        0.29        0.00      3.87 o 
   7   2  14        0.15        5.80      4.83 o 
 -12   3  14        2.82        7.74      3.87 o 
 -11   3  14       24.51       23.21      4.83 o 
 -10   3  14       45.43       41.58      3.87 o 
  -9   3  14        2.27        5.80      3.87 o 
  -8   3  14        3.41        6.77      2.90 o 
  -7   3  14      177.97      162.45      4.83 o 
  -6   3  14       11.59       16.44      3.87 o 
  -5   3  14        0.04        1.93      3.87 o 
  -4   3  14        7.35        8.70      3.87 o 
  -3   3  14      175.05      180.82      6.77 o 
  -2   3  14      282.09      287.18      6.77 o 
  -1   3  14      117.63      126.67      4.83 o 
   0   3  14       78.61       80.26      4.83 o 
   1   3  14       76.97      117.97      4.83 o 
   2   3  14      167.93      185.65      5.80 o 
   3   3  14      302.02      372.27      7.74 o 
   4   3  14      206.19      243.67     12.57 o 
   5   3  14       15.43       24.17      5.80 o 
   6   3  14       10.73       14.50      4.83 o 
   7   3  14       48.64       54.15      5.80 o 
 -12   4  14        5.31        0.97      4.83 o 
 -11   4  14       18.83       18.37      3.87 o 
 -10   4  14        9.81       16.44      3.87 o 
  -9   4  14        0.09        1.93      2.90 o 
  -8   4  14       18.62       15.47      3.87 o 
  -7   4  14      107.18       99.60      4.83 o 
  -6   4  14      491.62      488.31      8.70 o 
  -5   4  14      121.83      107.33      4.83 o 
  -4   4  14       71.88       55.12      3.87 o 
  -3   4  14        0.09        0.00      3.87 o 
  -2   4  14      389.52      417.72      7.74 o 
  -1   4  14      517.45      548.26      8.70 o 
   0   4  14      407.12      411.92      9.67 o 
   1   4  14      165.53      202.09     12.57 o 
   2   4  14        2.60        6.77      3.87 o 
   3   4  14       26.61       26.11      3.87 o 
   4   4  14      294.13      340.37     10.64 o 
   5   4  14       16.31       33.84      4.83 o 
   6   4  14       16.38       26.11      4.83 o 
   7   4  14        1.21        0.97      5.80 o 
 -12   5  14        0.93        4.83      4.83 o 
 -11   5  14        1.88        3.87      4.83 o 
 -10   5  14        0.54       11.60      4.83 o 
  -9   5  14       43.70       45.45      4.83 o 
  -8   5  14       35.38       31.91      3.87 o 
  -7   5  14      181.35      202.09      5.80 o 
  -6   5  14      270.14      279.45      7.74 o 
  -5   5  14        0.04        0.00      3.87 o 
  -4   5  14       65.73       68.65      4.83 o 
  -3   5  14       81.59       79.29      5.80 o 
  -2   5  14       11.18       18.37      3.87 o 
  -1   5  14        0.15       14.50      4.83 o 
   0   5  14      703.27      698.14     12.57 o 
   1   5  14       88.95       92.83      7.74 o 
   2   5  14       21.01       12.57      4.83 o 
   3   5  14      121.42      108.30      6.77 o 
   4   5  14       12.34       20.31      4.83 o 
   5   5  14        5.98        9.67      4.83 o 
   6   5  14        3.90        4.83      5.80 o 
   7   5  14        0.70        5.80      4.83 o 
 -11   6  14        0.84        5.80      6.77 o 
 -10   6  14       34.47       29.98      5.80 o 
  -9   6  14        3.00        7.74      6.77 o 
  -8   6  14        0.01        0.00      5.80 o 
  -7   6  14      164.73      199.19      8.70 o 
  -6   6  14       45.91       52.22      5.80 o 
  -5   6  14        7.59       12.57      3.87 o 
  -4   6  14        0.00        4.83      3.87 o 
  -3   6  14        9.40       11.60      3.87 o 
  -2   6  14       90.23       94.76      6.77 o 
  -1   6  14       26.34       27.07      4.83 o 
   0   6  14       11.00       16.44      5.80 o 
   1   6  14        5.12        8.70      4.83 o 
   2   6  14       13.75        8.70      4.83 o 
   3   6  14        0.06        0.00      3.87 o 
   4   6  14        3.02        2.90      4.83 o 
   5   6  14       55.50       67.69      5.80 o 
   6   6  14        1.88        8.70      5.80 o 
   7   6  14        0.04        4.83      4.83 o 
 -11   7  14       51.26       46.41      8.70 o 
 -10   7  14        0.46        0.00      4.83 o 
  -9   7  14        3.61        3.87      4.83 o 
  -8   7  14      142.51      146.98      6.77 o 
  -7   7  14      595.33      562.76     10.64 o 
  -6   7  14       85.13       97.66      6.77 o 
  -5   7  14      322.87      301.69      7.74 o 
  -4   7  14       43.63       43.51      4.83 o 
  -3   7  14        9.57        8.70      3.87 o 
  -2   7  14        1.98        3.87      3.87 o 
  -1   7  14       15.68       17.41      5.80 o 
   0   7  14       40.24       56.08      6.77 o 
   1   7  14       84.02       71.55      7.74 o 
   2   7  14        1.51        0.00      3.87 o 
   3   7  14        0.11        0.00      3.87 o 
   4   7  14        0.44        0.97      6.77 o 
   5   7  14        0.54        1.93      4.83 o 
   6   7  14        1.68        0.97      6.77 o 
 -10   8  14       13.12       11.60      5.80 o 
  -9   8  14        0.49        0.00      4.83 o 
  -8   8  14      197.06      208.86     10.64 o 
  -7   8  14       43.03       39.64      5.80 o 
  -6   8  14       96.34      106.36      6.77 o 
  -5   8  14       63.22       51.25      4.83 o 
  -4   8  14        5.35        0.97      3.87 o 
  -3   8  14       35.62       35.78      4.83 o 
  -2   8  14        6.18        5.80      3.87 o 
  -1   8  14       15.02        7.74      8.70 o 
   0   8  14       12.45        7.74      5.80 o 
   1   8  14       19.60       16.44      5.80 o 
   2   8  14        1.42        0.97      4.83 o 
   3   8  14        3.58        0.97      4.83 o 
   4   8  14       25.30       23.21      4.83 o 
   5   8  14        5.55       17.41      6.77 o 
   6   8  14       60.11       60.92      5.80 o 
 -10   9  14       20.79       21.27      5.80 o 
  -9   9  14        0.01        0.00      4.83 o 
  -8   9  14       14.56       13.54      4.83 o 
  -7   9  14       22.97       42.55      5.80 o 
  -6   9  14       22.11       24.17      4.83 o 
  -5   9  14       46.29       58.02      4.83 o 
  -4   9  14      207.24      207.89      7.74 o 
  -3   9  14        1.41        4.83      4.83 o 
  -2   9  14       16.67       12.57      4.83 o 
  -1   9  14        9.93        8.70      5.80 o 
   0   9  14        3.11        1.93      5.80 o 
   1   9  14       16.18        8.70      5.80 o 
   2   9  14        3.86        1.93      5.80 o 
   3   9  14       23.54       22.24      5.80 o 
   4   9  14        0.09        0.00      4.83 o 
   5   9  14       35.37       38.68      5.80 o 
  -9  10  14       11.09       10.64      5.80 o 
  -8  10  14        6.14        3.87      4.83 o 
  -7  10  14       17.91       13.54      4.83 o 
  -6  10  14       33.04       33.84      5.80 o 
  -5  10  14      101.98      101.53      5.80 o 
  -4  10  14        0.30        8.70      4.83 o 
  -3  10  14       78.35       69.62      5.80 o 
  -2  10  14        7.90        8.70      4.83 o 
  -1  10  14        3.74        0.00      5.80 o 
   0  10  14       53.01       41.58      6.77 o 
   1  10  14        5.53        6.77      7.74 o 
   2  10  14       34.53       20.31      6.77 o 
   3  10  14       16.75       24.17      5.80 o 
   4  10  14        6.75       13.54      4.83 o 
   5  10  14       22.95       28.04      4.83 o 
  -9  11  14       35.05       30.94      8.70 o 
  -8  11  14        0.17        0.00      4.83 o 
  -7  11  14       14.58       16.44      4.83 o 
  -6  11  14       82.59       74.45      6.77 o 
  -5  11  14        3.04        0.97      5.80 o 
  -4  11  14       15.49       13.54      4.83 o 
  -3  11  14        6.89        8.70      4.83 o 
  -2  11  14       61.75       48.35      6.77 o 
  -1  11  14       16.08       13.54      5.80 o 
   0  11  14       16.04       27.07      5.80 o 
   1  11  14       38.27       46.41      6.77 o 
   2  11  14        9.56        3.87      8.70 o 
   3  11  14        6.42        0.00      6.77 o 
   4  11  14       17.46       17.41      5.80 o 
  -8  12  14        7.97        9.67      5.80 o 
  -7  12  14        3.63        0.00      4.83 o 
  -6  12  14       37.25       26.11      5.80 o 
  -5  12  14        0.72        0.00      5.80 o 
  -4  12  14        7.24        0.97      4.83 o 
  -3  12  14        4.36        0.00      4.83 o 
  -2  12  14        0.20        0.00      5.80 o 
  -1  12  14        0.93       10.64      6.77 o 
   0  12  14       18.32       18.37      6.77 o 
   1  12  14        6.83        1.93      5.80 o 
   2  12  14        1.68        3.87      5.80 o 
   3  12  14        2.96        0.00      5.80 o 
  -6  13  14       20.11       17.41      5.80 o 
  -5  13  14        7.00        8.70      8.70 o 
  -4  13  14       21.07       11.60      4.83 o 
  -3  13  14       13.69       13.54      5.80 o 
  -2  13  14        4.13        1.93      5.80 o 
  -1  13  14       25.04       22.24      6.77 o 
   0  13  14        1.36        0.97      5.80 o 
   1  13  14       12.42       13.54      7.74 o 
   2  13  14        2.84        0.00      7.74 o 
  -5  14  14        6.27        0.00      5.80 o 
  -4  14  14       32.58       29.01      5.80 o 
  -3  14  14       11.95        0.00      5.80 o 
  -2  14  14        4.76        0.00      6.77 o 
  -1  14  14        2.86        0.00      6.77 o 
   0  14  14       42.78       39.64      7.74 o 
 -11   0  15       98.21      101.53      7.74 o 
  -9   0  15       91.91      127.64      6.77 o 
  -7   0  15        5.78        5.80      4.83 o 
  -5   0  15       27.39       34.81      6.77 o 
  -3   0  15       33.85       29.98      8.70 o 
  -1   0  15      176.01      193.39     11.60 o 
   1   0  15        8.55        9.67      4.83 o 
   3   0  15        7.25        6.77      6.77 o 
   5   0  15       21.09       30.94      5.80 o 
 -11   1  15        0.40        0.00      3.87 o 
 -10   1  15        0.36        0.00      3.87 o 
  -9   1  15       20.92       19.34      3.87 o 
  -8   1  15        8.05        9.67      3.87 o 
  -7   1  15       24.57       29.01      3.87 o 
  -6   1  15      132.12      105.40      4.83 o 
  -5   1  15       30.74       31.91      4.83 o 
  -4   1  15       23.22       15.47      4.83 o 
  -3   1  15       43.78       52.22      4.83 o 
  -2   1  15      237.75      228.20      7.74 o 
  -1   1  15        0.20        4.83      3.87 o 
   0   1  15       23.97       13.54      3.87 o 
   1   1  15        0.18        0.00      3.87 o 
   2   1  15       42.25       31.91      3.87 o 
   3   1  15      132.01      146.98      5.80 o 
   4   1  15       23.48       43.51      4.83 o 
   5   1  15        0.11       10.64      4.83 o 
   6   1  15       18.67       25.14      4.83 o 
 -11   2  15        1.04        0.97      3.87 o 
 -10   2  15       17.51       17.41      3.87 o 
  -9   2  15        0.24        0.00      4.83 o 
  -8   2  15       12.44       11.60      3.87 o 
  -7   2  15       14.21       10.64      3.87 o 
  -6   2  15        0.06        5.80      3.87 o 
  -5   2  15       39.67       27.07      4.83 o 
  -4   2  15        3.95        3.87      3.87 o 
  -3   2  15       31.47       44.48      4.83 o 
  -2   2  15        0.55       11.60      3.87 o 
  -1   2  15      320.88      325.86      7.74 o 
   0   2  15      148.51      135.37      5.80 o 
   1   2  15       77.86       73.49      4.83 o 
   2   2  15        7.14        8.70      3.87 o 
   3   2  15      199.66      215.63      6.77 o 
   4   2  15       39.60       61.88      5.80 o 
   5   2  15       10.08       10.64      6.77 o 
   6   2  15        2.14        6.77      5.80 o 
 -11   3  15        0.27        0.97      4.83 o 
 -10   3  15        9.97        7.74      3.87 o 
  -9   3  15       29.58       24.17      3.87 o 
  -8   3  15        4.28        8.70      3.87 o 
  -7   3  15       11.18       14.50      3.87 o 
  -6   3  15        1.91        0.97      3.87 o 
  -5   3  15       51.04       50.28      3.87 o 
  -4   3  15        3.19        4.83      3.87 o 
  -3   3  15      197.03      201.12      8.70 o 
  -2   3  15       43.30       57.05      3.87 o 
  -1   3  15        2.96        0.97      3.87 o 
   0   3  15       79.49       76.39      5.80 o 
   1   3  15        1.00        1.93      3.87 o 
   2   3  15       19.55       19.34      3.87 o 
   3   3  15        5.16       19.34      4.83 o 
   4   3  15       27.93       38.68      4.83 o 
   5   3  15        9.50       28.04      4.83 o 
   6   3  15       17.38       23.21      4.83 o 
 -11   4  15       33.34       39.64      4.83 o 
 -10   4  15        0.05        0.00      3.87 o 
  -9   4  15        1.94        0.97      2.90 o 
  -8   4  15       20.94       25.14      3.87 o 
  -7   4  15       12.62       10.64      3.87 o 
  -6   4  15       18.75       10.64      3.87 o 
  -5   4  15        1.05        8.70      3.87 o 
  -4   4  15        7.41        9.67      4.83 o 
  -3   4  15      453.50      423.52      7.74 o 
  -2   4  15      281.42      302.65      6.77 o 
  -1   4  15       23.35       17.41      4.83 o 
   0   4  15      169.39      167.28      7.74 o 
   1   4  15        0.51        0.00      4.83 o 
   2   4  15       17.25       17.41      5.80 o 
   3   4  15       27.80       45.45      4.83 o 
   4   4  15       24.58       15.47      4.83 o 
   5   4  15       53.44       58.98      5.80 o 
   6   4  15        3.51        8.70      4.83 o 
 -11   5  15       11.93       26.11      7.74 o 
 -10   5  15        0.95        0.00      6.77 o 
  -9   5  15        4.29        0.00      5.80 o 
  -8   5  15        4.58        8.70      6.77 o 
  -7   5  15        5.66        4.83      4.83 o 
  -6   5  15       76.17       59.95      5.80 o 
  -5   5  15       85.25       78.32      5.80 o 
  -4   5  15       36.79       33.84      4.83 o 
  -3   5  15      175.54      175.98      5.80 o 
  -2   5  15      197.81      182.75      6.77 o 
  -1   5  15       40.25       45.45      5.80 o 
   0   5  15        0.32       17.41      5.80 o 
   1   5  15       62.67       55.12      5.80 o 
   2   5  15        0.31        1.93      3.87 o 
   3   5  15        3.79        9.67      4.83 o 
   4   5  15       82.72       87.03      5.80 o 
   5   5  15       11.93       21.27      5.80 o 
 -10   6  15        8.29        4.83      6.77 o 
  -9   6  15        0.44        0.97      5.80 o 
  -8   6  15        4.48        3.87      8.70 o 
  -7   6  15        0.17        1.93      4.83 o 
  -6   6  15      118.03      122.80      6.77 o 
  -5   6  15       26.85       24.17      5.80 o 
  -4   6  15        0.59        0.97      3.87 o 
  -3   6  15        2.98        5.80      4.83 o 
  -2   6  15       50.62       57.05      5.80 o 
  -1   6  15        0.24        0.00      4.83 o 
   0   6  15      139.61      132.47      6.77 o 
   1   6  15        3.08        3.87      4.83 o 
   2   6  15       38.35       26.11      4.83 o 
   3   6  15        1.42       10.64      4.83 o 
   4   6  15      124.69      139.24      7.74 o 
   5   6  15       13.71       23.21      5.80 o 
 -10   7  15       27.73       29.98      6.77 o 
  -9   7  15        2.11        0.00      6.77 o 
  -8   7  15       89.23       84.12      6.77 o 
  -7   7  15       29.01       30.94      6.77 o 
  -6   7  15      394.51      399.35     10.64 o 
  -5   7  15       12.69        8.70      4.83 o 
  -4   7  15        2.35        1.93      3.87 o 
  -3   7  15        5.27       10.64      3.87 o 
  -2   7  15       25.39       25.14      4.83 o 
  -1   7  15        7.55       11.60      5.80 o 
   0   7  15       46.80       67.69      5.80 o 
   1   7  15       23.22       20.31      5.80 o 
   2   7  15       11.22        5.80      6.77 o 
   3   7  15        0.92        2.90      4.83 o 
   4   7  15       31.76       38.68      5.80 o 
   5   7  15        0.56        4.83      4.83 o 
  -9   8  15        0.89        2.90      5.80 o 
  -8   8  15      115.54      121.84      7.74 o 
  -7   8  15        1.03        0.00      5.80 o 
  -6   8  15      105.17      106.36      6.77 o 
  -5   8  15      265.12      263.98      8.70 o 
  -4   8  15        1.23        1.93      4.83 o 
  -3   8  15        5.65        0.97      4.83 o 
  -2   8  15        0.45        1.93      4.83 o 
  -1   8  15       81.85      111.20      7.74 o 
   0   8  15        3.47        5.80      7.74 o 
   1   8  15        4.66        1.93      7.74 o 
   2   8  15        1.38        6.77      5.80 o 
   3   8  15       53.41       68.65      5.80 o 
   4   8  15        1.06        1.93      7.74 o 
  -9   9  15       25.24       30.94      5.80 o 
  -8   9  15      133.56      152.78      9.67 o 
  -7   9  15       31.70       31.91      5.80 o 
  -6   9  15       53.05       68.65      6.77 o 
  -5   9  15        1.43        0.00      4.83 o 
  -4   9  15       22.61       21.27      4.83 o 
  -3   9  15        5.50        7.74      4.83 o 
  -2   9  15       33.78       27.07      7.74 o 
  -1   9  15        0.01        1.93      7.74 o 
   0   9  15        3.86        3.87      5.80 o 
   1   9  15       10.62       10.64      6.77 o 
   2   9  15       11.01        1.93      5.80 o 
   3   9  15        0.01        0.00      5.80 o 
   4   9  15       41.09       49.31      5.80 o 
  -8  10  15       12.70        8.70      4.83 o 
  -7  10  15      201.23      236.90     11.60 o 
  -6  10  15       16.69       26.11      7.74 o 
  -5  10  15        5.59        9.67      4.83 o 
  -4  10  15        7.19        6.77      4.83 o 
  -3  10  15       26.88       21.27      6.77 o 
  -2  10  15       19.67       11.60      6.77 o 
  -1  10  15        4.31        0.00      5.80 o 
   0  10  15       27.62       25.14      9.67 o 
   1  10  15       21.31       20.31      6.77 o 
   2  10  15        9.63       19.34      6.77 o 
   3  10  15        0.14        1.93      5.80 o 
  -7  11  15       40.24       29.98      6.77 o 
  -6  11  15        0.06        0.97      5.80 o 
  -5  11  15        4.00        9.67      5.80 o 
  -4  11  15       15.08       20.31      4.83 o 
  -3  11  15       87.86      103.46      6.77 o 
  -2  11  15        0.10        0.00      5.80 o 
  -1  11  15       13.41        6.77      5.80 o 
   0  11  15       14.05       12.57      6.77 o 
   1  11  15      105.24      126.67      8.70 o 
   2  11  15       35.23       39.64      6.77 o 
  -5  12  15       88.25       79.29      7.74 o 
  -4  12  15       47.18       48.35      5.80 o 
  -3  12  15       30.92       29.01      5.80 o 
  -2  12  15       10.50        5.80      5.80 o 
  -1  12  15       10.73       10.64      6.77 o 
   0  12  15       27.20       24.17      6.77 o 
 -10   0  16       26.10       27.07      6.77 o 
  -8   0  16        0.30        0.00      8.70 o 
  -6   0  16        3.87        5.80      9.67 o 
  -4   0  16       28.05       13.54      5.80 o 
  -2   0  16      112.80      130.54      8.70 o 
   0   0  16       43.97       27.07      6.77 o 
   2   0  16        2.49        7.74      5.80 o 
   4   0  16       36.88       52.22      6.77 o 
 -10   1  16        3.63        4.83      3.87 o 
  -9   1  16       17.21       21.27      3.87 o 
  -8   1  16        0.48        6.77      4.83 o 
  -7   1  16        0.56        4.83      4.83 o 
  -6   1  16        0.22       12.57      3.87 o 
  -5   1  16        5.33        0.97      4.83 o 
  -4   1  16        3.29        2.90      6.77 o 
  -3   1  16       11.35       14.50      5.80 o 
  -2   1  16        1.08        8.70      4.83 o 
  -1   1  16      106.32      106.36      5.80 o 
   0   1  16        1.29        4.83      3.87 o 
   1   1  16        0.13        6.77      3.87 o 
   2   1  16       36.36       55.12      4.83 o 
   3   1  16        3.25        2.90      3.87 o 
   4   1  16        3.44        5.80      3.87 o 
   5   1  16       24.23       35.78      6.77 o 
 -10   2  16        1.69        8.70      3.87 o 
  -9   2  16       10.69        3.87      3.87 o 
  -8   2  16       41.19       54.15      6.77 o 
  -7   2  16       13.01       14.50      3.87 o 
  -6   2  16       37.77       56.08      4.83 o 
  -5   2  16        6.72       13.54      5.80 o 
  -4   2  16        3.97        3.87      3.87 o 
  -3   2  16        0.54        0.97      3.87 o 
  -2   2  16       87.10       77.36      5.80 o 
  -1   2  16       89.79       70.59      5.80 o 
   0   2  16       54.61       58.98      4.83 o 
   1   2  16        5.28        3.87      4.83 o 
   2   2  16        0.52        4.83      3.87 o 
   3   2  16        3.51       16.44      5.80 o 
   4   2  16       21.21       24.17      5.80 o 
 -10   3  16        0.02        0.00      3.87 o 
  -9   3  16        2.29        0.00      4.83 o 
  -8   3  16        2.32        7.74      3.87 o 
  -7   3  16       53.08       49.31      3.87 o 
  -6   3  16        1.03        1.93      4.83 o 
  -5   3  16       38.56       47.38      6.77 o 
  -4   3  16        3.44        0.97      4.83 o 
  -3   3  16       81.37       94.76      5.80 o 
  -2   3  16      123.38      104.43      5.80 o 
  -1   3  16        4.58        5.80      4.83 o 
   0   3  16        1.21        0.97      3.87 o 
   1   3  16        1.33        0.97      4.83 o 
   2   3  16       23.45       31.91      4.83 o 
   3   3  16        2.03        0.00      4.83 o 
   4   3  16        9.07        9.67      5.80 o 
  -9   4  16        1.78        5.80      5.80 o 
  -8   4  16       22.73       30.94      4.83 o 
  -7   4  16        0.51       10.64      3.87 o 
  -6   4  16        7.43        3.87      4.83 o 
  -5   4  16       88.15      107.33      5.80 o 
  -4   4  16      103.68       98.63      6.77 o 
  -3   4  16       21.25       26.11      4.83 o 
  -2   4  16       40.24       42.55      5.80 o 
  -1   4  16      228.48      215.63     10.64 o 
   0   4  16        2.35       13.54      5.80 o 
   1   4  16        8.17       14.50      4.83 o 
   2   4  16        5.61       15.47      4.83 o 
   3   4  16       17.96       13.54      4.83 o 
   4   4  16        3.02       12.57      5.80 o 
  -9   5  16        7.28        8.70      6.77 o 
  -8   5  16        3.42       14.50      6.77 o 
  -7   5  16       13.19       20.31      5.80 o 
  -6   5  16        6.66        7.74      4.83 o 
  -5   5  16       54.85       63.82      5.80 o 
  -4   5  16      240.69      256.24      8.70 o 
  -3   5  16       62.59       63.82      5.80 o 
  -2   5  16      153.63      148.91      6.77 o 
  -1   5  16      118.68      164.38      7.74 o 
   0   5  16        0.29        2.90      9.67 o 
   1   5  16       22.89       17.41      5.80 o 
   2   5  16        3.71        6.77      4.83 o 
   3   5  16       27.31       30.94      5.80 o 
   4   5  16       23.89       24.17      5.80 o 
  -9   6  16       70.03       74.45      7.74 o 
  -8   6  16        1.47        4.83      7.74 o 
  -7   6  16       39.76       35.78      5.80 o 
  -6   6  16        8.45       18.37      4.83 o 
  -5   6  16        0.18        5.80      6.77 o 
  -4   6  16       43.97       52.22      6.77 o 
  -3   6  16       27.41       35.78      4.83 o 
  -2   6  16       10.17       21.27      4.83 o 
  -1   6  16      109.28      115.07     10.64 o 
   0   6  16       13.37        5.80      5.80 o 
   1   6  16       20.68       24.17      7.74 o 
   2   6  16        4.46       10.64      5.80 o 
   3   6  16       12.35       26.11      4.83 o 
  -8   7  16        4.37       11.60      5.80 o 
  -7   7  16       29.89       49.31      8.70 o 
  -6   7  16        1.19        2.90      5.80 o 
  -5   7  16        0.58        3.87      5.80 o 
  -4   7  16        2.37        2.90      5.80 o 
  -3   7  16        0.41        2.90      5.80 o 
  -2   7  16        0.96        0.97      4.83 o 
  -1   7  16       23.87       24.17      5.80 o 
   0   7  16        0.06        0.97      4.83 o 
   1   7  16       21.50       37.71      6.77 o 
   2   7  16        0.00        0.97      5.80 o 
   3   7  16        7.60       14.50      5.80 o 
  -8   8  16       12.00        6.77      8.70 o 
  -7   8  16       15.56       21.27      6.77 o 
  -6   8  16        0.27        0.97      4.83 o 
  -5   8  16      243.22      244.64      8.70 o 
  -4   8  16       43.98       47.38      5.80 o 
  -3   8  16        9.02       12.57      4.83 o 
  -2   8  16        1.29        0.97      5.80 o 
  -1   8  16        1.79        0.00      8.70 o 
   0   8  16       37.25       41.58      6.77 o 
   1   8  16       84.59      106.36      7.74 o 
   2   8  16       20.62       16.44      7.74 o 
  -7   9  16      114.98      106.36      6.77 o 
  -6   9  16        4.03       12.57      5.80 o 
  -5   9  16        3.33       28.04      5.80 o 
  -4   9  16        4.04        7.74      5.80 o 
  -3   9  16        3.52        0.97      6.77 o 
  -2   9  16        7.59       13.54      5.80 o 
  -1   9  16       21.03       23.21      9.67 o 
   0   9  16        1.29        3.87      7.74 o 
   1   9  16       66.37       75.42      6.77 o 
  -5  10  16      207.02      218.53      8.70 o 
  -4  10  16       33.13       28.04      6.77 o 
  -3  10  16       68.36       93.79      7.74 o 
  -2  10  16       58.09       62.85      7.74 o 
  -1  10  16       24.81       35.78      6.77 o 
   0  10  16       21.58       24.17      7.74 o 
  -7   0  17        4.68        7.74      9.67 o 
  -5   0  17        0.48        2.90      7.74 o 
  -3   0  17        0.04        0.00      5.80 o 
  -1   0  17       16.66       20.31      6.77 o 
   1   0  17        0.21       11.60     12.57 o 
   3   0  17      138.84      178.89     11.60 o 
  -8   1  17        1.33        9.67      5.80 o 
  -7   1  17        2.47        8.70      6.77 o 
  -6   1  17       42.67       39.64      6.77 o 
  -5   1  17        0.12        2.90      5.80 o 
  -4   1  17        9.97        9.67      4.83 o 
  -3   1  17        0.06        1.93      5.80 o 
  -2   1  17        4.15       10.64      5.80 o 
  -1   1  17        1.62        1.93      5.80 o 
   0   1  17        0.68        0.00      4.83 o 
   1   1  17        0.00        0.00      4.83 o 
   2   1  17        0.33        7.74      4.83 o 
   3   1  17       13.06       29.01      6.77 o 
  -8   2  17       13.04       24.17      6.77 o 
  -7   2  17       68.04       82.19      9.67 o 
  -6   2  17       30.33       51.25      8.70 o 
  -5   2  17        0.70        0.97      6.77 o 
  -4   2  17        9.29        1.93      4.83 o 
  -3   2  17       61.03       58.98      5.80 o 
  -2   2  17       11.12       10.64      4.83 o 
  -1   2  17        1.42        0.00      6.77 o 
   0   2  17        0.14        4.83      6.77 o 
   1   2  17       21.79       33.84      4.83 o 
   2   2  17        1.22        7.74      4.83 o 
  -8   3  17        1.71        4.83      6.77 o 
  -7   3  17        4.24       12.57      4.83 o 
  -6   3  17       17.99       33.84      7.74 o 
  -5   3  17        9.65       26.11      5.80 o 
  -4   3  17       76.73       79.29      6.77 o 
  -3   3  17       58.05       67.69      5.80 o 
  -2   3  17       71.53       80.26      6.77 o 
  -1   3  17        0.04        0.00      4.83 o 
   0   3  17       21.32       16.44      4.83 o 
   1   3  17        4.22        7.74      5.80 o 
   2   3  17        3.09        9.67      5.80 o 
  -8   4  17       16.05       19.34      4.83 o 
  -7   4  17        0.20        5.80      4.83 o 
  -6   4  17       44.53       55.12      5.80 o 
  -5   4  17        8.76        5.80      4.83 o 
  -4   4  17       81.86       96.69      7.74 o 
  -3   4  17        2.34        8.70      7.74 o 
  -2   4  17       28.28       34.81      6.77 o 
  -1   4  17       35.55       37.71      5.80 o 
   0   4  17       14.37       16.44      5.80 o 
   1   4  17        0.93        0.97      4.83 o 
   2   4  17        0.56        2.90      5.80 o 
  -7   5  17       19.33       20.31      4.83 o 
  -6   5  17        2.35        7.74      5.80 o 
  -5   5  17       15.80       24.17      7.74 o 
  -4   5  17        5.33       13.54      4.83 o 
  -3   5  17      207.73      189.52      9.67 o 
  -2   5  17        7.00       22.24      7.74 o 
  -1   5  17       34.77       51.25      9.67 o 
   0   5  17        1.63        0.00      4.83 o 
   1   5  17        0.09        1.93      5.80 o 
  -7   6  17        8.92       10.64      5.80 o 
  -6   6  17       22.93       37.71      6.77 o 
  -5   6  17       23.81       25.14      5.80 o 
  -4   6  17       11.36       12.57      5.80 o 
  -3   6  17       52.51       55.12      5.80 o 
  -2   6  17       13.95       11.60      5.80 o 
  -1   6  17        3.84        3.87      5.80 o 
   0   6  17        2.02        4.83      5.80 o 
   1   6  17       13.70       10.64      5.80 o 
  -6   7  17        1.90        1.93      6.77 o 
  -5   7  17       11.43       16.44      7.74 o 
  -4   7  17        9.65       14.50      5.80 o 
  -3   7  17       17.14       21.27      5.80 o 
  -2   7  17       25.02       29.01      5.80 o 
  -1   7  17        3.49        2.90      5.80 o 
   0   7  17        0.77        1.93      5.80 o 
  -4   8  17       54.41       62.85      7.74 o 
  -3   8  17       30.02       32.88      5.80 o 
  -2   8  17       15.00       12.57      6.77 o 
  -6   0  18       25.40       18.37     16.44 o 
  -4   0  18        2.00        0.97      7.74 o 
  -2   0  18       19.47       23.21     14.50 o 
  -5   1  18        4.81        5.80      7.74 o 
  -4   1  18        0.01        5.80      6.77 o 
  -3   1  18        6.20       16.44      6.77 o 
  -2   1  18        2.39        5.80      6.77 o 
  -1   1  18        5.31        7.74      6.77 o 
  -5   2  18        0.90        4.83      7.74 o 
  -4   2  18       54.07       69.62      7.74 o 
  -3   2  18        5.58        4.83      6.77 o 
  -2   2  18       21.60       16.44      5.80 o 
  -1   2  18        2.94        3.87      8.70 o 
  -5   3  18        9.73       17.41      7.74 o 
  -4   3  18        0.19        4.83      7.74 o 
  -3   3  18       31.66       30.94      4.83 o 
  -2   3  18       18.21       17.41      8.70 o 
  -1   3  18        4.93       11.60      7.74 o 
  -3   4  18        1.21        5.80      6.77 o 
                                                 
